# Supplementary material for: De novo design of modular peptide-binding proteins by superhelical matching
Source: Nature. 2023 Apr 5;616(7957):581–9. doi: 10.1038/s41586-023-05909-9 (PMC10115654; doi:10.1038/s41586-023-05909-9)
Supplement: Supplementary file 6 — Source Data Fig. 6 [file 41586_2023_5909_MOESM6_ESM.xlsx]

## Sheet: All samples
Bio View:Identified Proteins (1590/1609)	Accession Number	Molecular Weight	beads_alone_negative_control	ZFC3H1_B7_binder_negative control	ZFC3H1_B2_specific_binder
Neuroblast differentiation-associated protein AHNAK OS=Homo sapiens OX=9606 GN=AHNAK PE=1 SV=2	AHNK_HUMAN	629 kDa	43	136	522
Pre-mRNA-splicing factor ATP-dependent RNA helicase DHX15 OS=Homo sapiens OX=9606 GN=DHX15 PE=1 SV=2	DHX15_HUMAN	91 kDa	83	92	89
ATP-dependent RNA helicase DDX42 OS=Homo sapiens OX=9606 GN=DDX42 PE=1 SV=1	DDX42_HUMAN	103 kDa	84	80	78
Splicing factor, proline- and glutamine-rich OS=Homo sapiens OX=9606 GN=SFPQ PE=1 SV=2	SFPQ_HUMAN	76 kDa	60	49	56
Non-POU domain-containing octamer-binding protein OS=Homo sapiens OX=9606 GN=NONO PE=1 SV=4	NONO_HUMAN	54 kDa	62	52	51
Chromodomain-helicase-DNA-binding protein 8 OS=Homo sapiens OX=9606 GN=CHD8 PE=1 SV=5	CHD8_HUMAN	291 kDa	140	147	104
Splicing factor 3B subunit 2 OS=Homo sapiens OX=9606 GN=SF3B2 PE=1 SV=2	SF3B2_HUMAN	100 kDa	50	58	82
eIF-2-alpha kinase activator GCN1 OS=Homo sapiens OX=9606 GN=GCN1 PE=1 SV=6	GCN1_HUMAN	293 kDa	46	151	165
Protein diaphanous homolog 1 OS=Homo sapiens OX=9606 GN=DIAPH1 PE=1 SV=2	DIAP1_HUMAN	141 kDa	34	52	133
Dedicator of cytokinesis protein 7 OS=Homo sapiens OX=9606 GN=DOCK7 PE=1 SV=4	DOCK7_HUMAN	243 kDa	107	122	97
Ubiquitin carboxyl-terminal hydrolase 34 OS=Homo sapiens OX=9606 GN=USP34 PE=1 SV=2	UBP34_HUMAN	404 kDa	146	146	117
DNA-dependent protein kinase catalytic subunit OS=Homo sapiens OX=9606 GN=PRKDC PE=1 SV=3	PRKDC_HUMAN	469 kDa	106	134	158
Protein ERGIC-53 OS=Homo sapiens OX=9606 GN=LMAN1 PE=1 SV=2	LMAN1_HUMAN	58 kDa	37	37	32
Leucine-rich PPR motif-containing protein, mitochondrial OS=Homo sapiens OX=9606 GN=LRPPRC PE=1 SV=3	LPPRC_HUMAN	158 kDa	51	100	116
Splicing factor 3B subunit 3 OS=Homo sapiens OX=9606 GN=SF3B3 PE=1 SV=4	SF3B3_HUMAN	136 kDa	61	49	78
Splicing factor 3B subunit 1 OS=Homo sapiens OX=9606 GN=SF3B1 PE=1 SV=3	SF3B1_HUMAN	146 kDa	73	68	111
Fatty acid synthase OS=Homo sapiens OX=9606 GN=FASN PE=1 SV=3	FAS_HUMAN	273 kDa	97	107	97
Ras GTPase-activating-like protein IQGAP1 OS=Homo sapiens OX=9606 GN=IQGAP1 PE=1 SV=1	IQGA1_HUMAN	189 kDa	65	113	80
Prelamin-A/C OS=Homo sapiens OX=9606 GN=LMNA PE=1 SV=1	LMNA_HUMAN	74 kDa	72	65	62
Heat shock cognate 71 kDa protein OS=Homo sapiens OX=9606 GN=HSPA8 PE=1 SV=1	HSP7C_HUMAN	71 kDa	53	51	64
Regulator of nonsense transcripts 1 OS=Homo sapiens OX=9606 GN=UPF1 PE=1 SV=2	RENT1_HUMAN	124 kDa	30	72	83
Desmoplakin OS=Homo sapiens OX=9606 GN=DSP PE=1 SV=3	DESP_HUMAN	332 kDa	144	76	57
Palladin OS=Homo sapiens OX=9606 GN=PALLD PE=1 SV=3	PALLD_HUMAN	151 kDa	20	63	71
Basement membrane-specific heparan sulfate proteoglycan core protein OS=Homo sapiens OX=9606 GN=HSPG2 PE=1 SV=4	PGBM_HUMAN	469 kDa	120	106	85
Protein diaphanous homolog 3 OS=Homo sapiens OX=9606 GN=DIAPH3 PE=1 SV=4	DIAP3_HUMAN	137 kDa	11	36	123
Ataxin-2 OS=Homo sapiens OX=9606 GN=ATXN2 PE=1 SV=2	ATX2_HUMAN	140 kDa	58	54	60
Heat shock 70 kDa protein 1A OS=Homo sapiens OX=9606 GN=HSPA1A PE=1 SV=1	HS71A_HUMAN (+1)	70 kDa	45	43	51
ATP-dependent RNA helicase DDX1 OS=Homo sapiens OX=9606 GN=DDX1 PE=1 SV=2	DDX1_HUMAN	82 kDa	39	46	66
Kinectin OS=Homo sapiens OX=9606 GN=KTN1 PE=1 SV=1	KTN1_HUMAN	156 kDa	104	91	63
Ataxin-2-like protein OS=Homo sapiens OX=9606 GN=ATXN2L PE=1 SV=2	ATX2L_HUMAN	113 kDa	65	52	49
Filamin-A OS=Homo sapiens OX=9606 GN=FLNA PE=1 SV=4	FLNA_HUMAN	281 kDa	92	98	82
Splicing factor 3A subunit 1 OS=Homo sapiens OX=9606 GN=SF3A1 PE=1 SV=1	SF3A1_HUMAN	89 kDa	44	47	62
Dipeptidyl peptidase 9 OS=Homo sapiens OX=9606 GN=DPP9 PE=1 SV=3	DPP9_HUMAN	98 kDa	54	46	39
Endoplasmic reticulum chaperone BiP OS=Homo sapiens OX=9606 GN=HSPA5 PE=1 SV=2	BIP_HUMAN	72 kDa	38	41	49
Chromodomain-helicase-DNA-binding protein 1 OS=Homo sapiens OX=9606 GN=CHD1 PE=1 SV=2	CHD1_HUMAN	197 kDa	77	83	53
Nucleoprotein TPR OS=Homo sapiens OX=9606 GN=TPR PE=1 SV=3	TPR_HUMAN	267 kDa	99	83	67
Probable ubiquitin carboxyl-terminal hydrolase FAF-X OS=Homo sapiens OX=9606 GN=USP9X PE=1 SV=3	USP9X_HUMAN	292 kDa	70	81	71
Cytoplasmic FMR1-interacting protein 1 OS=Homo sapiens OX=9606 GN=CYFIP1 PE=1 SV=1	CYFP1_HUMAN	145 kDa	22	23	100
Ubiquitin-associated protein 2-like OS=Homo sapiens OX=9606 GN=UBAP2L PE=1 SV=2	UBP2L_HUMAN	115 kDa	17	32	58
Paraspeckle component 1 OS=Homo sapiens OX=9606 GN=PSPC1 PE=1 SV=1	PSPC1_HUMAN	59 kDa	41	36	37
Tubulin beta chain OS=Homo sapiens OX=9606 GN=TUBB PE=1 SV=2	TBB5_HUMAN	50 kDa	45	40	40
Cytoskeleton-associated protein 4 OS=Homo sapiens OX=9606 GN=CKAP4 PE=1 SV=2	CKAP4_HUMAN	66 kDa	28	42	43
Trifunctional enzyme subunit alpha, mitochondrial OS=Homo sapiens OX=9606 GN=HADHA PE=1 SV=2	ECHA_HUMAN	83 kDa	25	59	53
Stress-70 protein, mitochondrial OS=Homo sapiens OX=9606 GN=HSPA9 PE=1 SV=2	GRP75_HUMAN	74 kDa	39	44	48
Heat shock protein HSP 90-beta OS=Homo sapiens OX=9606 GN=HSP90AB1 PE=1 SV=4	HS90B_HUMAN	83 kDa	42	44	42
Splicing factor 1 OS=Homo sapiens OX=9606 GN=SF1 PE=1 SV=4	SF01_HUMAN	68 kDa	22	23	42
Glycogen phosphorylase, muscle form OS=Homo sapiens OX=9606 GN=PYGM PE=1 SV=6	PYGM_HUMAN	97 kDa	44	39	34
Tubulin alpha-1B chain OS=Homo sapiens OX=9606 GN=TUBA1B PE=1 SV=1	TBA1B_HUMAN	50 kDa	34	31	31
Tubulin beta-4B chain OS=Homo sapiens OX=9606 GN=TUBB4B PE=1 SV=1	TBB4B_HUMAN	50 kDa	6	7	4
Probable ATP-dependent RNA helicase DDX6 OS=Homo sapiens OX=9606 GN=DDX6 PE=1 SV=2	DDX6_HUMAN	54 kDa	45	42	37
Pre-B-cell leukemia transcription factor-interacting protein 1 OS=Homo sapiens OX=9606 GN=PBXIP1 PE=1 SV=1	PBIP1_HUMAN	81 kDa	39	39	36
Rab11 family-interacting protein 5 OS=Homo sapiens OX=9606 GN=RAB11FIP5 PE=1 SV=1	RFIP5_HUMAN	70 kDa	30	42	53
U2 snRNP-associated SURP motif-containing protein OS=Homo sapiens OX=9606 GN=U2SURP PE=1 SV=2	SR140_HUMAN	118 kDa	32	31	48
Probable ATP-dependent RNA helicase DDX46 OS=Homo sapiens OX=9606 GN=DDX46 PE=1 SV=2	DDX46_HUMAN	117 kDa	42	35	71
Mannosyl-oligosaccharide glucosidase OS=Homo sapiens OX=9606 GN=MOGS PE=1 SV=5	MOGS_HUMAN	92 kDa	4	51	38
Brain-specific angiogenesis inhibitor 1-associated protein 2-like protein 1 OS=Homo sapiens OX=9606 GN=BAIAP2L1 PE=1 SV=2	BI2L1_HUMAN	57 kDa	44	49	40
T-complex protein 1 subunit gamma OS=Homo sapiens OX=9606 GN=CCT3 PE=1 SV=4	TCPG_HUMAN	61 kDa	39	47	44
Probable helicase with zinc finger domain OS=Homo sapiens OX=9606 GN=HELZ PE=1 SV=2	HELZ_HUMAN	219 kDa	34	77	67
RNA-binding protein 27 OS=Homo sapiens OX=9606 GN=RBM27 PE=1 SV=2	RBM27_HUMAN	119 kDa	6	43	57
Nuclear receptor corepressor 2 OS=Homo sapiens OX=9606 GN=NCOR2 PE=1 SV=3	NCOR2_HUMAN	274 kDa	54	49	71
F-box only protein 21 OS=Homo sapiens OX=9606 GN=FBXO21 PE=2 SV=2	FBX21_HUMAN	72 kDa	35	35	32
Carbamoyl-phosphate synthase [ammonia], mitochondrial OS=Homo sapiens OX=9606 GN=CPS1 PE=1 SV=2	CPSM_HUMAN	165 kDa	68	74	46
tRNA-splicing ligase RtcB homolog OS=Homo sapiens OX=9606 GN=RTCB PE=1 SV=1	RTCB_HUMAN	55 kDa	40	41	55
E3 ubiquitin-protein ligase UBR5 OS=Homo sapiens OX=9606 GN=UBR5 PE=1 SV=2	UBR5_HUMAN	309 kDa	8	60	110
Cleavage and polyadenylation specificity factor subunit 7 OS=Homo sapiens OX=9606 GN=CPSF7 PE=1 SV=1	CPSF7_HUMAN	52 kDa	24	25	26
Tyrosine-protein kinase JAK1 OS=Homo sapiens OX=9606 GN=JAK1 PE=1 SV=2	JAK1_HUMAN	133 kDa	2	83	63
Cyclin-T1 OS=Homo sapiens OX=9606 GN=CCNT1 PE=1 SV=1	CCNT1_HUMAN	81 kDa	42	36	33
T-complex protein 1 subunit beta OS=Homo sapiens OX=9606 GN=CCT2 PE=1 SV=4	TCPB_HUMAN	57 kDa	46	43	37
Inverted formin-2 OS=Homo sapiens OX=9606 GN=INF2 PE=1 SV=2	INF2_HUMAN	136 kDa	1	20	84
E3 ubiquitin-protein ligase BRE1A OS=Homo sapiens OX=9606 GN=RNF20 PE=1 SV=2	BRE1A_HUMAN	114 kDa	38	36	55
Cytoplasmic dynein 1 heavy chain 1 OS=Homo sapiens OX=9606 GN=DYNC1H1 PE=1 SV=5	DYHC1_HUMAN	532 kDa	70	83	84
NudC domain-containing protein 1 OS=Homo sapiens OX=9606 GN=NUDCD1 PE=1 SV=2	NUDC1_HUMAN	67 kDa	43	39	35
Pyruvate kinase PKM OS=Homo sapiens OX=9606 GN=PKM PE=1 SV=4	KPYM_HUMAN	58 kDa	42	40	32
Probable JmjC domain-containing histone demethylation protein 2C OS=Homo sapiens OX=9606 GN=JMJD1C PE=1 SV=2	JHD2C_HUMAN	285 kDa	68	66	39
Bromodomain-containing protein 4 OS=Homo sapiens OX=9606 GN=BRD4 PE=1 SV=2	BRD4_HUMAN	152 kDa	43	52	48
Ras-associated and pleckstrin homology domains-containing protein 1 OS=Homo sapiens OX=9606 GN=RAPH1 PE=1 SV=3	RAPH1_HUMAN	135 kDa		2	101
Unconventional myosin-Ic OS=Homo sapiens OX=9606 GN=MYO1C PE=1 SV=4	MYO1C_HUMAN	122 kDa	51	42	41
Insulin receptor substrate 2 OS=Homo sapiens OX=9606 GN=IRS2 PE=1 SV=2	IRS2_HUMAN	137 kDa	19	22	91
G patch domain-containing protein 8 OS=Homo sapiens OX=9606 GN=GPATCH8 PE=1 SV=2	GPTC8_HUMAN	164 kDa	47	57	46
Nuclear fragile X mental retardation-interacting protein 2 OS=Homo sapiens OX=9606 GN=NUFIP2 PE=1 SV=1	NUFP2_HUMAN	76 kDa	34	32	32
E3 ubiquitin-protein ligase BRE1B OS=Homo sapiens OX=9606 GN=RNF40 PE=1 SV=5	BRE1B_HUMAN	114 kDa	50	33	47
Clathrin heavy chain 1 OS=Homo sapiens OX=9606 GN=CLTC PE=1 SV=5	CLH1_HUMAN	192 kDa	65	56	35
60 kDa heat shock protein, mitochondrial OS=Homo sapiens OX=9606 GN=HSPD1 PE=1 SV=2	CH60_HUMAN	61 kDa	31	44	39
PHD finger protein 3 OS=Homo sapiens OX=9606 GN=PHF3 PE=1 SV=3	PHF3_HUMAN	229 kDa	2	53	71
SWI/SNF complex subunit SMARCC2 OS=Homo sapiens OX=9606 GN=SMARCC2 PE=1 SV=1	SMRC2_HUMAN	133 kDa	45	47	57
Heat shock protein HSP 90-alpha OS=Homo sapiens OX=9606 GN=HSP90AA1 PE=1 SV=5	HS90A_HUMAN	85 kDa	18	13	16
AT-rich interactive domain-containing protein 1B OS=Homo sapiens OX=9606 GN=ARID1B PE=1 SV=2	ARI1B_HUMAN	236 kDa	59	53	29
YLP motif-containing protein 1 OS=Homo sapiens OX=9606 GN=YLPM1 PE=1 SV=4	YLPM1_HUMAN	242 kDa		63	71
RNA-binding protein 33 OS=Homo sapiens OX=9606 GN=RBM33 PE=1 SV=3	RBM33_HUMAN	130 kDa	45	35	35
Glutamate dehydrogenase 1, mitochondrial OS=Homo sapiens OX=9606 GN=GLUD1 PE=1 SV=2	DHE3_HUMAN	61 kDa	40	37	36
4F2 cell-surface antigen heavy chain OS=Homo sapiens OX=9606 GN=SLC3A2 PE=1 SV=3	4F2_HUMAN	68 kDa	32	32	27
Chromodomain-helicase-DNA-binding protein 9 OS=Homo sapiens OX=9606 GN=CHD9 PE=1 SV=2	CHD9_HUMAN	326 kDa	37	32	30
Myosin-9 OS=Homo sapiens OX=9606 GN=MYH9 PE=1 SV=4	MYH9_HUMAN	227 kDa	67	71	29
Phosphatidylinositol 3,4,5-trisphosphate 5-phosphatase 2 OS=Homo sapiens OX=9606 GN=INPPL1 PE=1 SV=2	SHIP2_HUMAN	139 kDa	4	5	75
Microtubule cross-linking factor 1 OS=Homo sapiens OX=9606 GN=MTCL1 PE=1 SV=5	MTCL1_HUMAN	210 kDa	19	72	67
T-complex protein 1 subunit epsilon OS=Homo sapiens OX=9606 GN=CCT5 PE=1 SV=1	TCPE_HUMAN	60 kDa	39	52	37
Splicing factor 3A subunit 3 OS=Homo sapiens OX=9606 GN=SF3A3 PE=1 SV=1	SF3A3_HUMAN	59 kDa	28	25	32
T-complex protein 1 subunit eta OS=Homo sapiens OX=9606 GN=CCT7 PE=1 SV=2	TCPH_HUMAN	59 kDa	41	44	32
La-related protein 7 OS=Homo sapiens OX=9606 GN=LARP7 PE=1 SV=1	LARP7_HUMAN	67 kDa	32	33	36
T-complex protein 1 subunit alpha OS=Homo sapiens OX=9606 GN=TCP1 PE=1 SV=1	TCPA_HUMAN	60 kDa	41	37	35
Filamin-B OS=Homo sapiens OX=9606 GN=FLNB PE=1 SV=2	FLNB_HUMAN	278 kDa	53	54	39
Elongation factor 1-alpha 1 OS=Homo sapiens OX=9606 GN=EEF1A1 PE=1 SV=1	EF1A1_HUMAN	50 kDa	28	20	20
HIV Tat-specific factor 1 OS=Homo sapiens OX=9606 GN=HTATSF1 PE=1 SV=1	HTSF1_HUMAN	86 kDa	29	19	46
Helicase-like transcription factor OS=Homo sapiens OX=9606 GN=HLTF PE=1 SV=2	HLTF_HUMAN	114 kDa	6	36	79
Heat shock-related 70 kDa protein 2 OS=Homo sapiens OX=9606 GN=HSPA2 PE=1 SV=1	HSP72_HUMAN	70 kDa	3	3	5
E3 ubiquitin-protein ligase CBL OS=Homo sapiens OX=9606 GN=CBL PE=1 SV=2	CBL_HUMAN	100 kDa	38	37	39
SWI/SNF complex subunit SMARCC1 OS=Homo sapiens OX=9606 GN=SMARCC1 PE=1 SV=3	SMRC1_HUMAN	123 kDa	25	23	31
Actin, cytoplasmic 1 OS=Homo sapiens OX=9606 GN=ACTB PE=1 SV=1	ACTB_HUMAN (+1)	42 kDa	30	19	23
7SK snRNA methylphosphate capping enzyme OS=Homo sapiens OX=9606 GN=MEPCE PE=1 SV=1	MEPCE_HUMAN	74 kDa	40	36	36
Polyadenylate-binding protein 1 OS=Homo sapiens OX=9606 GN=PABPC1 PE=1 SV=2	PABP1_HUMAN	71 kDa	35	33	31
U5 small nuclear ribonucleoprotein 200 kDa helicase OS=Homo sapiens OX=9606 GN=SNRNP200 PE=1 SV=2	U520_HUMAN	245 kDa	40	64	62
Transcription initiation factor TFIID subunit 2 OS=Homo sapiens OX=9606 GN=TAF2 PE=1 SV=3	TAF2_HUMAN	137 kDa	32	30	32
T-complex protein 1 subunit zeta OS=Homo sapiens OX=9606 GN=CCT6A PE=1 SV=3	TCPZ_HUMAN	58 kDa	34	36	36
Elongation factor 2 OS=Homo sapiens OX=9606 GN=EEF2 PE=1 SV=4	EF2_HUMAN	95 kDa	45	37	31
Peptidyl-prolyl cis-trans isomerase-like 4 OS=Homo sapiens OX=9606 GN=PPIL4 PE=1 SV=1	PPIL4_HUMAN	57 kDa	33	31	26
Transitional endoplasmic reticulum ATPase OS=Homo sapiens OX=9606 GN=VCP PE=1 SV=4	TERA_HUMAN	89 kDa	46	39	30
T-complex protein 1 subunit theta OS=Homo sapiens OX=9606 GN=CCT8 PE=1 SV=4	TCPQ_HUMAN	60 kDa	37	37	33
Alpha-actinin-4 OS=Homo sapiens OX=9606 GN=ACTN4 PE=1 SV=2	ACTN4_HUMAN	105 kDa	52	46	28
Nck-associated protein 1 OS=Homo sapiens OX=9606 GN=NCKAP1 PE=1 SV=1	NCKP1_HUMAN	129 kDa	8	9	93
GATOR complex protein MIOS OS=Homo sapiens OX=9606 GN=MIOS PE=1 SV=2	MIO_HUMAN	99 kDa	38	40	44
Histone-lysine N-methyltransferase SETD1B OS=Homo sapiens OX=9606 GN=SETD1B PE=1 SV=3	SET1B_HUMAN	213 kDa	37	44	42
Nucleolin OS=Homo sapiens OX=9606 GN=NCL PE=1 SV=3	NUCL_HUMAN	77 kDa	33	28	24
Bifunctional glutamate/proline--tRNA ligase OS=Homo sapiens OX=9606 GN=EPRS PE=1 SV=5	SYEP_HUMAN	171 kDa	56	46	26
Serum albumin OS=Homo sapiens OX=9606 GN=ALB PE=1 SV=2	ALBU_HUMAN	69 kDa	29	18	18
Talin-1 OS=Homo sapiens OX=9606 GN=TLN1 PE=1 SV=3	TLN1_HUMAN	270 kDa	42	64	42
Lon protease homolog, mitochondrial OS=Homo sapiens OX=9606 GN=LONP1 PE=1 SV=2	LONM_HUMAN	106 kDa	35	44	37
Transcription activator BRG1 OS=Homo sapiens OX=9606 GN=SMARCA4 PE=1 SV=2	SMCA4_HUMAN	185 kDa	43	51	25
T-complex protein 1 subunit delta OS=Homo sapiens OX=9606 GN=CCT4 PE=1 SV=4	TCPD_HUMAN	58 kDa	29	36	29
RNA-binding protein 12 OS=Homo sapiens OX=9606 GN=RBM12 PE=1 SV=1	RBM12_HUMAN	97 kDa	4	6	43
Nuclear factor 1 A-type OS=Homo sapiens OX=9606 GN=NFIA PE=1 SV=2	NFIA_HUMAN	56 kDa	3	20	48
Transketolase OS=Homo sapiens OX=9606 GN=TKT PE=1 SV=3	TKT_HUMAN	68 kDa	31	30	26
Zinc finger protein 281 OS=Homo sapiens OX=9606 GN=ZNF281 PE=1 SV=1	ZN281_HUMAN	97 kDa	31	31	33
5'-3' exoribonuclease 1 OS=Homo sapiens OX=9606 GN=XRN1 PE=1 SV=1	XRN1_HUMAN	194 kDa	9	34	70
Polyadenylate-binding protein 4 OS=Homo sapiens OX=9606 GN=PABPC4 PE=1 SV=1	PABP4_HUMAN	71 kDa	13	16	17
CAD protein OS=Homo sapiens OX=9606 GN=CAD PE=1 SV=3	PYR1_HUMAN	243 kDa	39	54	41
Segment polarity protein dishevelled homolog DVL-2 OS=Homo sapiens OX=9606 GN=DVL2 PE=1 SV=1	DVL2_HUMAN	79 kDa	4	5	59
Cleavage and polyadenylation specificity factor subunit 6 OS=Homo sapiens OX=9606 GN=CPSF6 PE=1 SV=2	CPSF6_HUMAN	59 kDa	16	17	27
Probable ATP-dependent RNA helicase DDX17 OS=Homo sapiens OX=9606 GN=DDX17 PE=1 SV=2	DDX17_HUMAN	80 kDa	21	27	34
Serine/threonine-protein phosphatase 1 regulatory subunit 10 OS=Homo sapiens OX=9606 GN=PPP1R10 PE=1 SV=1	PP1RA_HUMAN	99 kDa	34	27	27
FH1/FH2 domain-containing protein 1 OS=Homo sapiens OX=9606 GN=FHOD1 PE=1 SV=3	FHOD1_HUMAN	127 kDa	0	4	68
Heat shock 70 kDa protein 4 OS=Homo sapiens OX=9606 GN=HSPA4 PE=1 SV=4	HSP74_HUMAN	94 kDa	35	32	41
La-related protein 4B OS=Homo sapiens OX=9606 GN=LARP4B PE=1 SV=3	LAR4B_HUMAN	81 kDa	3	14	46
F-actin-uncapping protein LRRC16A OS=Homo sapiens OX=9606 GN=CARMIL1 PE=1 SV=1	CARL1_HUMAN	152 kDa	1	12	61
Tubulin beta-6 chain OS=Homo sapiens OX=9606 GN=TUBB6 PE=1 SV=1	TBB6_HUMAN	50 kDa	13	12	14
Splicing factor 3B subunit 4 OS=Homo sapiens OX=9606 GN=SF3B4 PE=1 SV=1	SF3B4_HUMAN	44 kDa	10	9	12
Nuclear speckle splicing regulatory protein 1 OS=Homo sapiens OX=9606 GN=NSRP1 PE=1 SV=1	NSRP1_HUMAN	66 kDa	24	22	31
Unconventional myosin-X OS=Homo sapiens OX=9606 GN=MYO10 PE=1 SV=3	MYO10_HUMAN	237 kDa	3	62	40
Isoleucine--tRNA ligase, cytoplasmic OS=Homo sapiens OX=9606 GN=IARS PE=1 SV=2	SYIC_HUMAN	145 kDa	48	31	31
Golgin subfamily A member 3 OS=Homo sapiens OX=9606 GN=GOLGA3 PE=1 SV=2	GOGA3_HUMAN	167 kDa	1	46	66
General transcription factor II-I OS=Homo sapiens OX=9606 GN=GTF2I PE=1 SV=2	GTF2I_HUMAN	112 kDa	40	35	30
Rho guanine nucleotide exchange factor 5 OS=Homo sapiens OX=9606 GN=ARHGEF5 PE=1 SV=3	ARHG5_HUMAN	177 kDa	11	32	56
Dynamin-like 120 kDa protein, mitochondrial OS=Homo sapiens OX=9606 GN=OPA1 PE=1 SV=3	OPA1_HUMAN	112 kDa	13	25	59
Arginine-glutamic acid dipeptide repeats protein OS=Homo sapiens OX=9606 GN=RERE PE=1 SV=2	RERE_HUMAN	172 kDa	28	38	14
Cyclin-dependent kinase 9 OS=Homo sapiens OX=9606 GN=CDK9 PE=1 SV=3	CDK9_HUMAN	43 kDa	23	21	17
ATP-dependent zinc metalloprotease YME1L1 OS=Homo sapiens OX=9606 GN=YME1L1 PE=1 SV=2	YMEL1_HUMAN	86 kDa	9	34	31
5'-nucleotidase domain-containing protein 2 OS=Homo sapiens OX=9606 GN=NT5DC2 PE=1 SV=1	NT5D2_HUMAN	61 kDa	25	23	23
ATP-dependent RNA helicase DDX3X OS=Homo sapiens OX=9606 GN=DDX3X PE=1 SV=3	DDX3X_HUMAN	73 kDa	26	27	30
Segment polarity protein dishevelled homolog DVL-3 OS=Homo sapiens OX=9606 GN=DVL3 PE=1 SV=2	DVL3_HUMAN	78 kDa	15	19	34
Heat shock protein 75 kDa, mitochondrial OS=Homo sapiens OX=9606 GN=TRAP1 PE=1 SV=3	TRAP1_HUMAN	80 kDa	20	29	19
Zinc transporter ZIP10 OS=Homo sapiens OX=9606 GN=SLC39A10 PE=1 SV=2	S39AA_HUMAN	94 kDa	22	19	12
Atrophin-1 OS=Homo sapiens OX=9606 GN=ATN1 PE=1 SV=3	ATN1_HUMAN	125 kDa	28	20	23
Elongator complex protein 1 OS=Homo sapiens OX=9606 GN=ELP1 PE=1 SV=3	ELP1_HUMAN	150 kDa	42	30	32
Valine--tRNA ligase OS=Homo sapiens OX=9606 GN=VARS PE=1 SV=4	SYVC_HUMAN	140 kDa	41	38	23
Polypeptide N-acetylgalactosaminyltransferase 2 OS=Homo sapiens OX=9606 GN=GALNT2 PE=1 SV=1	GALT2_HUMAN	65 kDa	21	35	24
Glycogen debranching enzyme OS=Homo sapiens OX=9606 GN=AGL PE=1 SV=3	GDE_HUMAN	175 kDa	41	38	25
Nuclear factor 1 C-type OS=Homo sapiens OX=9606 GN=NFIC PE=1 SV=2	NFIC_HUMAN	56 kDa	9	16	33
Protein PRRC2A OS=Homo sapiens OX=9606 GN=PRRC2A PE=1 SV=3	PRC2A_HUMAN	229 kDa	3	7	70
Poly [ADP-ribose] polymerase 1 OS=Homo sapiens OX=9606 GN=PARP1 PE=1 SV=4	PARP1_HUMAN	113 kDa	31	27	38
Unconventional myosin-Ie OS=Homo sapiens OX=9606 GN=MYO1E PE=1 SV=2	MYO1E_HUMAN	127 kDa	18	37	40
H/ACA ribonucleoprotein complex subunit DKC1 OS=Homo sapiens OX=9606 GN=DKC1 PE=1 SV=3	DKC1_HUMAN	58 kDa	1	28	40
Calcium homeostasis endoplasmic reticulum protein OS=Homo sapiens OX=9606 GN=CHERP PE=1 SV=3	CHERP_HUMAN	104 kDa	25	17	31
Alpha-enolase OS=Homo sapiens OX=9606 GN=ENO1 PE=1 SV=2	ENOA_HUMAN	47 kDa	29	19	15
ATP-dependent RNA helicase DHX30 OS=Homo sapiens OX=9606 GN=DHX30 PE=1 SV=1	DHX30_HUMAN	134 kDa	44	23	31
Ribonucleoprotein PTB-binding 1 OS=Homo sapiens OX=9606 GN=RAVER1 PE=1 SV=1	RAVR1_HUMAN	64 kDa	15	18	32
C-1-tetrahydrofolate synthase, cytoplasmic OS=Homo sapiens OX=9606 GN=MTHFD1 PE=1 SV=3	C1TC_HUMAN	102 kDa	34	39	33
Importin subunit alpha-1 OS=Homo sapiens OX=9606 GN=KPNA2 PE=1 SV=1	IMA1_HUMAN	58 kDa	24	26	26
Oxysterol-binding protein-related protein 9 OS=Homo sapiens OX=9606 GN=OSBPL9 PE=1 SV=2	OSBL9_HUMAN	83 kDa	19	25	25
Cyclin-dependent kinase 12 OS=Homo sapiens OX=9606 GN=CDK12 PE=1 SV=2	CDK12_HUMAN	164 kDa	2	3	61
Transcription intermediary factor 1-beta OS=Homo sapiens OX=9606 GN=TRIM28 PE=1 SV=5	TIF1B_HUMAN	89 kDa	27	28	32
Endoplasmic reticulum resident protein 44 OS=Homo sapiens OX=9606 GN=ERP44 PE=1 SV=1	ERP44_HUMAN	47 kDa	33	19	16
Jouberin OS=Homo sapiens OX=9606 GN=AHI1 PE=1 SV=1	AHI1_HUMAN	137 kDa	27	33	30
Mothers against decapentaplegic homolog 4 OS=Homo sapiens OX=9606 GN=SMAD4 PE=1 SV=1	SMAD4_HUMAN	60 kDa	21	19	20
Plakophilin-3 OS=Homo sapiens OX=9606 GN=PKP3 PE=1 SV=1	PKP3_HUMAN	87 kDa	22	28	29
Laminin subunit beta-2 OS=Homo sapiens OX=9606 GN=LAMB2 PE=1 SV=2	LAMB2_HUMAN	196 kDa	40	37	20
Ubiquitin carboxyl-terminal hydrolase 7 OS=Homo sapiens OX=9606 GN=USP7 PE=1 SV=2	UBP7_HUMAN	128 kDa	42	32	29
Probable global transcription activator SNF2L2 OS=Homo sapiens OX=9606 GN=SMARCA2 PE=1 SV=2	SMCA2_HUMAN	181 kDa	13	15	7
DnaJ homolog subfamily C member 10 OS=Homo sapiens OX=9606 GN=DNAJC10 PE=1 SV=2	DJC10_HUMAN	91 kDa	23	23	19
X-ray repair cross-complementing protein 6 OS=Homo sapiens OX=9606 GN=XRCC6 PE=1 SV=2	XRCC6_HUMAN	70 kDa	29	30	26
ATP-dependent 6-phosphofructokinase, muscle type OS=Homo sapiens OX=9606 GN=PFKM PE=1 SV=2	PFKAM_HUMAN	85 kDa	19	30	30
AT-rich interactive domain-containing protein 5B OS=Homo sapiens OX=9606 GN=ARID5B PE=1 SV=3	ARI5B_HUMAN	132 kDa	35	31	24
Cystathionine beta-synthase-like protein OS=Homo sapiens OX=9606 GN=CBSL PE=1 SV=1	CBSL_HUMAN (+1)	61 kDa	29	22	23
Importin subunit beta-1 OS=Homo sapiens OX=9606 GN=KPNB1 PE=1 SV=2	IMB1_HUMAN	97 kDa	26	30	33
Cleavage and polyadenylation specificity factor subunit 1 OS=Homo sapiens OX=9606 GN=CPSF1 PE=1 SV=2	CPSF1_HUMAN	161 kDa	8	8	40
Vigilin OS=Homo sapiens OX=9606 GN=HDLBP PE=1 SV=2	VIGLN_HUMAN	141 kDa	34	39	24
Trifunctional purine biosynthetic protein adenosine-3 OS=Homo sapiens OX=9606 GN=GART PE=1 SV=1	PUR2_HUMAN	108 kDa	27	29	34
Tight junction-associated protein 1 OS=Homo sapiens OX=9606 GN=TJAP1 PE=1 SV=1	TJAP1_HUMAN	62 kDa	27	24	33
ATP synthase subunit beta, mitochondrial OS=Homo sapiens OX=9606 GN=ATP5F1B PE=1 SV=3	ATPB_HUMAN	57 kDa	33	32	24
Junction plakoglobin OS=Homo sapiens OX=9606 GN=JUP PE=1 SV=3	PLAK_HUMAN	82 kDa	28	16	10
Plasminogen activator inhibitor 1 RNA-binding protein OS=Homo sapiens OX=9606 GN=SERBP1 PE=1 SV=2	PAIRB_HUMAN	45 kDa	27	19	22
Asparagine--tRNA ligase, cytoplasmic OS=Homo sapiens OX=9606 GN=NARS PE=1 SV=1	SYNC_HUMAN	63 kDa	21	23	17
WW domain-binding protein 11 OS=Homo sapiens OX=9606 GN=WBP11 PE=1 SV=1	WBP11_HUMAN	70 kDa	4	2	51
Heterogeneous nuclear ribonucleoprotein M OS=Homo sapiens OX=9606 GN=HNRNPM PE=1 SV=3	HNRPM_HUMAN	78 kDa	27	33	29
Eukaryotic translation initiation factor 3 subunit A OS=Homo sapiens OX=9606 GN=EIF3A PE=1 SV=1	EIF3A_HUMAN	167 kDa	33	33	26
ATP synthase subunit alpha, mitochondrial OS=Homo sapiens OX=9606 GN=ATP5F1A PE=1 SV=1	ATPA_HUMAN	60 kDa	21	24	19
Serine-protein kinase ATM OS=Homo sapiens OX=9606 GN=ATM PE=1 SV=4	ATM_HUMAN	351 kDa	23	19	15
Phospholipase D1 OS=Homo sapiens OX=9606 GN=PLD1 PE=1 SV=1	PLD1_HUMAN	124 kDa		32	26
X-ray repair cross-complementing protein 5 OS=Homo sapiens OX=9606 GN=XRCC5 PE=1 SV=3	XRCC5_HUMAN	83 kDa	33	34	31
E3 ubiquitin-protein ligase CBL-B OS=Homo sapiens OX=9606 GN=CBLB PE=1 SV=2	CBLB_HUMAN	109 kDa	1	19	30
Serine hydroxymethyltransferase, mitochondrial OS=Homo sapiens OX=9606 GN=SHMT2 PE=1 SV=3	GLYM_HUMAN	56 kDa	24	22	22
Constitutive coactivator of peroxisome proliferator-activated receptor gamma OS=Homo sapiens OX=9606 GN=FAM120B PE=1 SV=1	F120B_HUMAN	104 kDa	31	27	27
Eukaryotic translation initiation factor 4 gamma 2 OS=Homo sapiens OX=9606 GN=EIF4G2 PE=1 SV=1	IF4G2_HUMAN	102 kDa	15	21	47
Poly [ADP-ribose] polymerase tankyrase-1 OS=Homo sapiens OX=9606 GN=TNKS PE=1 SV=2	TNKS1_HUMAN	142 kDa	49	29	17
TATA-binding protein-associated factor 172 OS=Homo sapiens OX=9606 GN=BTAF1 PE=1 SV=2	BTAF1_HUMAN	207 kDa	2	18	57
Triple functional domain protein OS=Homo sapiens OX=9606 GN=TRIO PE=1 SV=2	TRIO_HUMAN	347 kDa	25	37	20
Staphylococcal nuclease domain-containing protein 1 OS=Homo sapiens OX=9606 GN=SND1 PE=1 SV=1	SND1_HUMAN	102 kDa	34	32	25
Cullin-associated NEDD8-dissociated protein 1 OS=Homo sapiens OX=9606 GN=CAND1 PE=1 SV=2	CAND1_HUMAN	136 kDa	22	17	37
Serine/threonine-protein phosphatase 2A 65 kDa regulatory subunit A alpha isoform OS=Homo sapiens OX=9606 GN=PPP2R1A PE=1 SV=4	2AAA_HUMAN	65 kDa	27	32	30
Transcription elongation regulator 1 OS=Homo sapiens OX=9606 GN=TCERG1 PE=1 SV=2	TCRG1_HUMAN	124 kDa	1	2	47
Tuftelin-interacting protein 11 OS=Homo sapiens OX=9606 GN=TFIP11 PE=1 SV=1	TFP11_HUMAN	97 kDa	22	19	43
Delta-1-pyrroline-5-carboxylate synthase OS=Homo sapiens OX=9606 GN=ALDH18A1 PE=1 SV=2	P5CS_HUMAN	87 kDa	28	32	27
Probable ATP-dependent RNA helicase DDX5 OS=Homo sapiens OX=9606 GN=DDX5 PE=1 SV=1	DDX5_HUMAN	69 kDa	11	15	12
EH domain-containing protein 2 OS=Homo sapiens OX=9606 GN=EHD2 PE=1 SV=2	EHD2_HUMAN	61 kDa	8	31	33
Chromosome-associated kinesin KIF4A OS=Homo sapiens OX=9606 GN=KIF4A PE=1 SV=3	KIF4A_HUMAN	140 kDa	2	2	64
Protein HEXIM1 OS=Homo sapiens OX=9606 GN=HEXIM1 PE=1 SV=1	HEXI1_HUMAN	41 kDa	17	14	14
Coatomer subunit alpha OS=Homo sapiens OX=9606 GN=COPA PE=1 SV=2	COPA_HUMAN	138 kDa	39	23	22
RNA-binding protein 26 OS=Homo sapiens OX=9606 GN=RBM26 PE=1 SV=3	RBM26_HUMAN	114 kDa	3	2	47
Annexin A2 OS=Homo sapiens OX=9606 GN=ANXA2 PE=1 SV=2	ANXA2_HUMAN	39 kDa	19	15	21
Transducin-like enhancer protein 3 OS=Homo sapiens OX=9606 GN=TLE3 PE=1 SV=2	TLE3_HUMAN	83 kDa	29	16	27
Splicing factor 3A subunit 2 OS=Homo sapiens OX=9606 GN=SF3A2 PE=1 SV=2	SF3A2_HUMAN	49 kDa	12	11	20
Alpha-actinin-1 OS=Homo sapiens OX=9606 GN=ACTN1 PE=1 SV=2	ACTN1_HUMAN	103 kDa	11	12	3
ATP-dependent 6-phosphofructokinase, platelet type OS=Homo sapiens OX=9606 GN=PFKP PE=1 SV=2	PFKAP_HUMAN	86 kDa	19	25	21
DNA polymerase delta catalytic subunit OS=Homo sapiens OX=9606 GN=POLD1 PE=1 SV=2	DPOD1_HUMAN	124 kDa	11	24	44
Pre-mRNA-processing-splicing factor 8 OS=Homo sapiens OX=9606 GN=PRPF8 PE=1 SV=2	PRP8_HUMAN	274 kDa	21	42	39
von Willebrand factor A domain-containing protein 8 OS=Homo sapiens OX=9606 GN=VWA8 PE=1 SV=2	VWA8_HUMAN	215 kDa	18	44	38
Zinc finger protein 609 OS=Homo sapiens OX=9606 GN=ZNF609 PE=1 SV=2	ZN609_HUMAN	151 kDa	32	29	19
Lymphoid-specific helicase OS=Homo sapiens OX=9606 GN=HELLS PE=1 SV=1	HELLS_HUMAN	97 kDa	22	29	30
ATP-citrate synthase OS=Homo sapiens OX=9606 GN=ACLY PE=1 SV=3	ACLY_HUMAN	121 kDa	29	31	16
Transcriptional repressor protein YY1 OS=Homo sapiens OX=9606 GN=YY1 PE=1 SV=2	TYY1_HUMAN	45 kDa	26	22	22
A-kinase anchor protein 10, mitochondrial OS=Homo sapiens OX=9606 GN=AKAP10 PE=1 SV=2	AKA10_HUMAN	74 kDa		31	44
Oxysterol-binding protein-related protein 10 OS=Homo sapiens OX=9606 GN=OSBPL10 PE=1 SV=2	OSB10_HUMAN	84 kDa	15	19	23
NADPH--cytochrome P450 reductase OS=Homo sapiens OX=9606 GN=POR PE=1 SV=2	NCPR_HUMAN	77 kDa	12	35	31
Ras GTPase-activating-like protein IQGAP3 OS=Homo sapiens OX=9606 GN=IQGAP3 PE=1 SV=2	IQGA3_HUMAN	185 kDa	1	47	23
Very long-chain acyl-CoA synthetase OS=Homo sapiens OX=9606 GN=SLC27A2 PE=1 SV=2	S27A2_HUMAN	70 kDa	3	31	17
Ensconsin OS=Homo sapiens OX=9606 GN=MAP7 PE=1 SV=1	MAP7_HUMAN	84 kDa	6	20	25
Ribonuclease 3 OS=Homo sapiens OX=9606 GN=DROSHA PE=1 SV=2	RNC_HUMAN	159 kDa	13	33	27
Formin-like protein 3 OS=Homo sapiens OX=9606 GN=FMNL3 PE=1 SV=3	FMNL3_HUMAN	117 kDa		14	30
Protein disulfide-isomerase OS=Homo sapiens OX=9606 GN=P4HB PE=1 SV=3	PDIA1_HUMAN	57 kDa	19	24	23
Histone deacetylase 2 OS=Homo sapiens OX=9606 GN=HDAC2 PE=1 SV=2	HDAC2_HUMAN	55 kDa	20	19	23
Cytoplasmic polyadenylation element-binding protein 4 OS=Homo sapiens OX=9606 GN=CPEB4 PE=1 SV=1	CPEB4_HUMAN	80 kDa	29	24	23
L-lactate dehydrogenase A chain OS=Homo sapiens OX=9606 GN=LDHA PE=1 SV=2	LDHA_HUMAN	37 kDa	21	18	8
Ras GTPase-activating protein-binding protein 1 OS=Homo sapiens OX=9606 GN=G3BP1 PE=1 SV=1	G3BP1_HUMAN	52 kDa	16	20	16
Ankyrin repeat domain-containing protein SOWAHC OS=Homo sapiens OX=9606 GN=SOWAHC PE=1 SV=1	SWAHC_HUMAN	56 kDa	9	18	35
Pre-mRNA-splicing factor ATP-dependent RNA helicase DHX16 OS=Homo sapiens OX=9606 GN=DHX16 PE=1 SV=2	DHX16_HUMAN	119 kDa	5	11	11
ATP-dependent RNA helicase A OS=Homo sapiens OX=9606 GN=DHX9 PE=1 SV=4	DHX9_HUMAN	141 kDa	32	26	14
tRNA (cytosine(34)-C(5))-methyltransferase OS=Homo sapiens OX=9606 GN=NSUN2 PE=1 SV=2	NSUN2_HUMAN	86 kDa	19	24	29
Desmoglein-1 OS=Homo sapiens OX=9606 GN=DSG1 PE=1 SV=2	DSG1_HUMAN	114 kDa	33	12	10
Protein FAM98A OS=Homo sapiens OX=9606 GN=FAM98A PE=1 SV=1	FA98A_HUMAN	55 kDa	16	19	26
Trifunctional enzyme subunit beta, mitochondrial OS=Homo sapiens OX=9606 GN=HADHB PE=1 SV=3	ECHB_HUMAN	51 kDa	11	32	22
Scaffold attachment factor B2 OS=Homo sapiens OX=9606 GN=SAFB2 PE=1 SV=1	SAFB2_HUMAN	107 kDa	25	21	16
Protein enabled homolog OS=Homo sapiens OX=9606 GN=ENAH PE=1 SV=2	ENAH_HUMAN	67 kDa	1	8	40
Endoplasmin OS=Homo sapiens OX=9606 GN=HSP90B1 PE=1 SV=1	ENPL_HUMAN	92 kDa	21	24	21
Heat shock 70 kDa protein 4L OS=Homo sapiens OX=9606 GN=HSPA4L PE=1 SV=3	HS74L_HUMAN	95 kDa	17	20	26
Microtubule-associated protein 4 OS=Homo sapiens OX=9606 GN=MAP4 PE=1 SV=3	MAP4_HUMAN	121 kDa	30	24	17
Insulin receptor substrate 1 OS=Homo sapiens OX=9606 GN=IRS1 PE=1 SV=1	IRS1_HUMAN	132 kDa	32	23	14
Glyceraldehyde-3-phosphate dehydrogenase OS=Homo sapiens OX=9606 GN=GAPDH PE=1 SV=3	G3P_HUMAN	36 kDa	19	14	9
ATPase family AAA domain-containing protein 3A OS=Homo sapiens OX=9606 GN=ATAD3A PE=1 SV=2	ATD3A_HUMAN	71 kDa	15	21	26
Stromal interaction molecule 1 OS=Homo sapiens OX=9606 GN=STIM1 PE=1 SV=3	STIM1_HUMAN	77 kDa	17	22	30
Protein S100-A9 OS=Homo sapiens OX=9606 GN=S100A9 PE=1 SV=1	S10A9_HUMAN	13 kDa	13	9	15
Retrotransposon-derived protein PEG10 OS=Homo sapiens OX=9606 GN=PEG10 PE=1 SV=2	PEG10_HUMAN	80 kDa	21	19	18
Leucine--tRNA ligase, cytoplasmic OS=Homo sapiens OX=9606 GN=LARS PE=1 SV=2	SYLC_HUMAN	134 kDa	33	25	16
Formin-like protein 2 OS=Homo sapiens OX=9606 GN=FMNL2 PE=1 SV=3	FMNL2_HUMAN	123 kDa		8	42
Chromodomain-helicase-DNA-binding protein 6 OS=Homo sapiens OX=9606 GN=CHD6 PE=1 SV=4	CHD6_HUMAN	305 kDa	0	0	17
Zinc transporter 7 OS=Homo sapiens OX=9606 GN=SLC30A7 PE=2 SV=1	ZNT7_HUMAN	42 kDa	9	10	6
Protein S100-A8 OS=Homo sapiens OX=9606 GN=S100A8 PE=1 SV=1	S10A8_HUMAN	11 kDa	10	6	10
E3 SUMO-protein ligase CBX4 OS=Homo sapiens OX=9606 GN=CBX4 PE=1 SV=3	CBX4_HUMAN	61 kDa	18	19	23
Mothers against decapentaplegic homolog 5 OS=Homo sapiens OX=9606 GN=SMAD5 PE=1 SV=1	SMAD5_HUMAN	52 kDa	8	23	17
Heat shock protein 105 kDa OS=Homo sapiens OX=9606 GN=HSPH1 PE=1 SV=1	HS105_HUMAN	97 kDa	18	18	29
Nuclear factor 1 B-type OS=Homo sapiens OX=9606 GN=NFIB PE=1 SV=2	NFIB_HUMAN	47 kDa	0	12	23
Glucose-6-phosphate 1-dehydrogenase OS=Homo sapiens OX=9606 GN=G6PD PE=1 SV=4	G6PD_HUMAN	59 kDa	24	22	16
Myoferlin OS=Homo sapiens OX=9606 GN=MYOF PE=1 SV=1	MYOF_HUMAN	235 kDa	19	40	18
Very-long-chain (3R)-3-hydroxyacyl-CoA dehydratase 3 OS=Homo sapiens OX=9606 GN=HACD3 PE=1 SV=2	HACD3_HUMAN	43 kDa	3	12	11
Retinoic acid receptor RXR-beta OS=Homo sapiens OX=9606 GN=RXRB PE=1 SV=2	RXRB_HUMAN	57 kDa	10	17	23
Spectrin alpha chain, non-erythrocytic 1 OS=Homo sapiens OX=9606 GN=SPTAN1 PE=1 SV=3	SPTN1_HUMAN	285 kDa	29	27	18
TOX high mobility group box family member 4 OS=Homo sapiens OX=9606 GN=TOX4 PE=1 SV=1	TOX4_HUMAN	66 kDa	22	14	14
Dual specificity tyrosine-phosphorylation-regulated kinase 1A OS=Homo sapiens OX=9606 GN=DYRK1A PE=1 SV=2	DYR1A_HUMAN	86 kDa	20	16	12
L-lactate dehydrogenase B chain OS=Homo sapiens OX=9606 GN=LDHB PE=1 SV=2	LDHB_HUMAN	37 kDa	19	14	9
Aspartyl/asparaginyl beta-hydroxylase OS=Homo sapiens OX=9606 GN=ASPH PE=1 SV=3	ASPH_HUMAN	86 kDa	12	19	29
La-related protein 1 OS=Homo sapiens OX=9606 GN=LARP1 PE=1 SV=2	LARP1_HUMAN	124 kDa	31	21	20
Rabankyrin-5 OS=Homo sapiens OX=9606 GN=ANKFY1 PE=1 SV=2	ANFY1_HUMAN	128 kDa	32	20	16
DNA damage-binding protein 1 OS=Homo sapiens OX=9606 GN=DDB1 PE=1 SV=1	DDB1_HUMAN	127 kDa	17	28	26
Fascin OS=Homo sapiens OX=9606 GN=FSCN1 PE=1 SV=3	FSCN1_HUMAN	55 kDa	21	25	18
Mothers against decapentaplegic homolog 1 OS=Homo sapiens OX=9606 GN=SMAD1 PE=1 SV=1	SMAD1_HUMAN	52 kDa	3	5	5
Dedicator of cytokinesis protein 9 OS=Homo sapiens OX=9606 GN=DOCK9 PE=1 SV=2	DOCK9_HUMAN	236 kDa	28	33	12
Heterogeneous nuclear ribonucleoprotein L OS=Homo sapiens OX=9606 GN=HNRNPL PE=1 SV=2	HNRPL_HUMAN	64 kDa	20	18	22
Elongation factor 1-gamma OS=Homo sapiens OX=9606 GN=EEF1G PE=1 SV=3	EF1G_HUMAN	50 kDa	27	14	13
Integrator complex subunit 6 OS=Homo sapiens OX=9606 GN=INTS6 PE=1 SV=1	INT6_HUMAN	100 kDa		32	29
Afadin OS=Homo sapiens OX=9606 GN=AFDN PE=1 SV=3	AFAD_HUMAN	207 kDa	3	14	49
Cyclin-dependent kinase 16 OS=Homo sapiens OX=9606 GN=CDK16 PE=1 SV=1	CDK16_HUMAN	56 kDa	0	7	32
Methylmalonate-semialdehyde dehydrogenase [acylating], mitochondrial OS=Homo sapiens OX=9606 GN=ALDH6A1 PE=1 SV=2	MMSA_HUMAN	58 kDa	23	24	17
Heterogeneous nuclear ribonucleoprotein Q OS=Homo sapiens OX=9606 GN=SYNCRIP PE=1 SV=2	HNRPQ_HUMAN	70 kDa	25	22	19
Cap-specific mRNA (nucleoside-2'-O-)-methyltransferase 1 OS=Homo sapiens OX=9606 GN=CMTR1 PE=1 SV=1	CMTR1_HUMAN	95 kDa	25	23	19
SWI/SNF-related matrix-associated actin-dependent regulator of chromatin subfamily D member 1 OS=Homo sapiens OX=9606 GN=SMARCD1 PE=1 SV=2	SMRD1_HUMAN	58 kDa	22	20	24
Cleft lip and palate transmembrane protein 1-like protein OS=Homo sapiens OX=9606 GN=CLPTM1L PE=1 SV=1	CLP1L_HUMAN	62 kDa	12	11	10
Heterogeneous nuclear ribonucleoprotein K OS=Homo sapiens OX=9606 GN=HNRNPK PE=1 SV=1	HNRPK_HUMAN	51 kDa	20	17	22
Eukaryotic translation initiation factor 5B OS=Homo sapiens OX=9606 GN=EIF5B PE=1 SV=4	IF2P_HUMAN	139 kDa	30	23	17
Leucine-rich repeat and calponin homology domain-containing protein 1 OS=Homo sapiens OX=9606 GN=LRCH1 PE=1 SV=3	LRCH1_HUMAN	81 kDa	21	20	8
High affinity cAMP-specific and IBMX-insensitive 3',5'-cyclic phosphodiesterase 8B OS=Homo sapiens OX=9606 GN=PDE8B PE=1 SV=2	PDE8B_HUMAN	99 kDa	14	24	13
Phenylalanine--tRNA ligase, mitochondrial OS=Homo sapiens OX=9606 GN=FARS2 PE=1 SV=1	SYFM_HUMAN	52 kDa	18	17	13
Forkhead box protein K1 OS=Homo sapiens OX=9606 GN=FOXK1 PE=1 SV=1	FOXK1_HUMAN	75 kDa	8	10	26
FTS and Hook-interacting protein OS=Homo sapiens OX=9606 GN=FAM160A2 PE=1 SV=3	F16A2_HUMAN	106 kDa	9	7	4
ATP-dependent 6-phosphofructokinase, liver type OS=Homo sapiens OX=9606 GN=PFKL PE=1 SV=6	PFKAL_HUMAN	85 kDa	11	16	15
Serpin B3 OS=Homo sapiens OX=9606 GN=SERPINB3 PE=1 SV=2	SPB3_HUMAN	45 kDa	28	7	9
Ezrin OS=Homo sapiens OX=9606 GN=EZR PE=1 SV=4	EZRI_HUMAN	69 kDa	19	22	15
Pre-mRNA-processing factor 40 homolog A OS=Homo sapiens OX=9606 GN=PRPF40A PE=1 SV=2	PR40A_HUMAN	109 kDa	2	10	36
Ubiquitin-like modifier-activating enzyme 1 OS=Homo sapiens OX=9606 GN=UBA1 PE=1 SV=3	UBA1_HUMAN	118 kDa	20	20	22
AFG3-like protein 2 OS=Homo sapiens OX=9606 GN=AFG3L2 PE=1 SV=2	AFG32_HUMAN	89 kDa	5	27	26
ADP/ATP translocase 3 OS=Homo sapiens OX=9606 GN=SLC25A6 PE=1 SV=4	ADT3_HUMAN	33 kDa	7	10	12
Cyclin-dependent kinase 11B OS=Homo sapiens OX=9606 GN=CDK11B PE=1 SV=4	CD11B_HUMAN	93 kDa	19	22	22
Protein transport protein Sec31A OS=Homo sapiens OX=9606 GN=SEC31A PE=1 SV=3	SC31A_HUMAN	133 kDa	23	16	21
CCR4-NOT transcription complex subunit 1 OS=Homo sapiens OX=9606 GN=CNOT1 PE=1 SV=2	CNOT1_HUMAN	267 kDa	19	30	16
Helicase MOV-10 OS=Homo sapiens OX=9606 GN=MOV10 PE=1 SV=2	MOV10_HUMAN	114 kDa	25	21	24
Plectin OS=Homo sapiens OX=9606 GN=PLEC PE=1 SV=3	PLEC_HUMAN	532 kDa	23	8	9
Forkhead box protein J2 OS=Homo sapiens OX=9606 GN=FOXJ2 PE=1 SV=1	FOXJ2_HUMAN	62 kDa	5	16	16
Guanine nucleotide-binding protein G(s) subunit alpha isoforms short OS=Homo sapiens OX=9606 GN=GNAS PE=1 SV=1	GNAS2_HUMAN	46 kDa	1	22	17
Nuclear receptor-binding protein OS=Homo sapiens OX=9606 GN=NRBP1 PE=1 SV=1	NRBP_HUMAN	60 kDa	20	18	12
Nuclear pore complex protein Nup155 OS=Homo sapiens OX=9606 GN=NUP155 PE=1 SV=1	NU155_HUMAN	155 kDa	23	21	19
DNA mismatch repair protein Msh6 OS=Homo sapiens OX=9606 GN=MSH6 PE=1 SV=2	MSH6_HUMAN	153 kDa	19	23	26
Dedicator of cytokinesis protein 6 OS=Homo sapiens OX=9606 GN=DOCK6 PE=1 SV=3	DOCK6_HUMAN	230 kDa	18	25	5
TSC22 domain family protein 1 OS=Homo sapiens OX=9606 GN=TSC22D1 PE=1 SV=3	T22D1_HUMAN	110 kDa	26	19	12
Histone deacetylase 1 OS=Homo sapiens OX=9606 GN=HDAC1 PE=1 SV=1	HDAC1_HUMAN	55 kDa	10	9	12
Protein Hook homolog 3 OS=Homo sapiens OX=9606 GN=HOOK3 PE=1 SV=2	HOOK3_HUMAN	83 kDa	9	11	10
Myb-binding protein 1A OS=Homo sapiens OX=9606 GN=MYBBP1A PE=1 SV=2	MBB1A_HUMAN	149 kDa	8	27	21
Serine protease 56 OS=Homo sapiens OX=9606 GN=PRSS56 PE=1 SV=1	PRS56_HUMAN	65 kDa	7	17	22
Protein disulfide-isomerase A3 OS=Homo sapiens OX=9606 GN=PDIA3 PE=1 SV=4	PDIA3_HUMAN	57 kDa	21	22	14
Long-chain fatty acid transport protein 4 OS=Homo sapiens OX=9606 GN=SLC27A4 PE=1 SV=1	S27A4_HUMAN	72 kDa		24	6
Splicing factor 45 OS=Homo sapiens OX=9606 GN=RBM17 PE=1 SV=1	SPF45_HUMAN	45 kDa	21	16	22
Zinc transporter 5 OS=Homo sapiens OX=9606 GN=SLC30A5 PE=1 SV=1	ZNT5_HUMAN	84 kDa	7	9	7
GATOR complex protein WDR59 OS=Homo sapiens OX=9606 GN=WDR59 PE=1 SV=2	WDR59_HUMAN	110 kDa	15	21	26
WW domain-containing adapter protein with coiled-coil OS=Homo sapiens OX=9606 GN=WAC PE=1 SV=3	WAC_HUMAN	71 kDa	13	15	26
Dolichyl-diphosphooligosaccharide--protein glycosyltransferase subunit 1 OS=Homo sapiens OX=9606 GN=RPN1 PE=1 SV=1	RPN1_HUMAN	69 kDa	12	16	16
Leucine-rich repeat and calponin homology domain-containing protein 3 OS=Homo sapiens OX=9606 GN=LRCH3 PE=1 SV=2	LRCH3_HUMAN	86 kDa	27	20	12
Ras and Rab interactor 1 OS=Homo sapiens OX=9606 GN=RIN1 PE=1 SV=4	RIN1_HUMAN	84 kDa	0	23	28
Interleukin enhancer-binding factor 3 OS=Homo sapiens OX=9606 GN=ILF3 PE=1 SV=3	ILF3_HUMAN	95 kDa	23	18	20
Transcriptional activator MN1 OS=Homo sapiens OX=9606 GN=MN1 PE=1 SV=3	MN1_HUMAN	136 kDa	30	19	16
Centrosomal protein of 76 kDa OS=Homo sapiens OX=9606 GN=CEP76 PE=1 SV=1	CEP76_HUMAN	74 kDa		30
Structural maintenance of chromosomes protein 4 OS=Homo sapiens OX=9606 GN=SMC4 PE=1 SV=2	SMC4_HUMAN	147 kDa	23	21	22
Proline-rich protein 12 OS=Homo sapiens OX=9606 GN=PRR12 PE=1 SV=3	PRR12_HUMAN	211 kDa			47
ATP-binding cassette sub-family D member 3 OS=Homo sapiens OX=9606 GN=ABCD3 PE=1 SV=1	ABCD3_HUMAN	75 kDa	7	13	7
Brain acid soluble protein 1 OS=Homo sapiens OX=9606 GN=BASP1 PE=1 SV=2	BASP1_HUMAN	23 kDa	2	19	10
Ras GTPase-activating protein-binding protein 2 OS=Homo sapiens OX=9606 GN=G3BP2 PE=1 SV=2	G3BP2_HUMAN	54 kDa	15	13	12
Lamina-associated polypeptide 2, isoform alpha OS=Homo sapiens OX=9606 GN=TMPO PE=1 SV=2	LAP2A_HUMAN	75 kDa	18	20	18
Cyclin-T2 OS=Homo sapiens OX=9606 GN=CCNT2 PE=1 SV=2	CCNT2_HUMAN	81 kDa	13	9	7
Pyruvate carboxylase, mitochondrial OS=Homo sapiens OX=9606 GN=PC PE=1 SV=2	PYC_HUMAN	130 kDa	23	26	11
Epiplakin OS=Homo sapiens OX=9606 GN=EPPK1 PE=1 SV=3	EPIPL_HUMAN	556 kDa	48	4	8
SWI/SNF-related matrix-associated actin-dependent regulator of chromatin subfamily D member 2 OS=Homo sapiens OX=9606 GN=SMARCD2 PE=1 SV=3	SMRD2_HUMAN	59 kDa	11	15	18
E3 ubiquitin-protein ligase HUWE1 OS=Homo sapiens OX=9606 GN=HUWE1 PE=1 SV=3	HUWE1_HUMAN	482 kDa	26	21	25
Cdc42-interacting protein 4 OS=Homo sapiens OX=9606 GN=TRIP10 PE=1 SV=3	CIP4_HUMAN	68 kDa	17	21	14
Polypyrimidine tract-binding protein 1 OS=Homo sapiens OX=9606 GN=PTBP1 PE=1 SV=1	PTBP1_HUMAN	57 kDa	15	15	11
Kanadaptin OS=Homo sapiens OX=9606 GN=SLC4A1AP PE=1 SV=1	NADAP_HUMAN	89 kDa	17	12	34
[3-methyl-2-oxobutanoate dehydrogenase [lipoamide]] kinase, mitochondrial OS=Homo sapiens OX=9606 GN=BCKDK PE=1 SV=2	BCKD_HUMAN	46 kDa	22	17	14
Sodium bicarbonate cotransporter 3 OS=Homo sapiens OX=9606 GN=SLC4A7 PE=1 SV=2	S4A7_HUMAN	136 kDa	13	10	13
Scaffold attachment factor B1 OS=Homo sapiens OX=9606 GN=SAFB PE=1 SV=4	SAFB1_HUMAN	103 kDa	8	4	5
ATP-binding cassette sub-family F member 2 OS=Homo sapiens OX=9606 GN=ABCF2 PE=1 SV=2	ABCF2_HUMAN	71 kDa	6	24	24
Importin-7 OS=Homo sapiens OX=9606 GN=IPO7 PE=1 SV=1	IPO7_HUMAN	120 kDa	17	15	21
Arginine--tRNA ligase, cytoplasmic OS=Homo sapiens OX=9606 GN=RARS PE=1 SV=2	SYRC_HUMAN	75 kDa	26	21	13
GATOR complex protein WDR24 OS=Homo sapiens OX=9606 GN=WDR24 PE=1 SV=1	WDR24_HUMAN	102 kDa	15	20	18
UDP-N-acetylglucosamine--peptide N-acetylglucosaminyltransferase 110 kDa subunit OS=Homo sapiens OX=9606 GN=OGT PE=1 SV=3	OGT1_HUMAN	117 kDa	24	16	19
Non-receptor tyrosine-protein kinase TYK2 OS=Homo sapiens OX=9606 GN=TYK2 PE=1 SV=3	TYK2_HUMAN	134 kDa	1	27	17
UDP-glucose:glycoprotein glucosyltransferase 1 OS=Homo sapiens OX=9606 GN=UGGT1 PE=1 SV=3	UGGG1_HUMAN	177 kDa	21	26	17
Selenocysteine-specific elongation factor OS=Homo sapiens OX=9606 GN=EEFSEC PE=1 SV=4	SELB_HUMAN	65 kDa	22	20	21
116 kDa U5 small nuclear ribonucleoprotein component OS=Homo sapiens OX=9606 GN=EFTUD2 PE=1 SV=1	U5S1_HUMAN	109 kDa	18	18	21
Sodium/potassium-transporting ATPase subunit alpha-1 OS=Homo sapiens OX=9606 GN=ATP1A1 PE=1 SV=1	AT1A1_HUMAN	113 kDa	16	18	15
Deubiquitinating protein VCIP135 OS=Homo sapiens OX=9606 GN=VCPIP1 PE=1 SV=2	VCIP1_HUMAN	134 kDa	5	3	37
E3 UFM1-protein ligase 1 OS=Homo sapiens OX=9606 GN=UFL1 PE=1 SV=2	UFL1_HUMAN	90 kDa	1	20	36
Filaggrin-2 OS=Homo sapiens OX=9606 GN=FLG2 PE=1 SV=1	FILA2_HUMAN	248 kDa	25	7	5
Papilin OS=Homo sapiens OX=9606 GN=PAPLN PE=2 SV=4	PPN_HUMAN	138 kDa	24	17	14
D-3-phosphoglycerate dehydrogenase OS=Homo sapiens OX=9606 GN=PHGDH PE=1 SV=4	SERA_HUMAN	57 kDa	15	17	15
Peroxisomal leader peptide-processing protease OS=Homo sapiens OX=9606 GN=TYSND1 PE=1 SV=3	TYSD1_HUMAN	59 kDa	16	17	12
Zinc finger protein with KRAB and SCAN domains 1 OS=Homo sapiens OX=9606 GN=ZKSCAN1 PE=1 SV=3	ZKSC1_HUMAN	64 kDa	1	22	24
Serine/threonine-protein kinase SIK3 OS=Homo sapiens OX=9606 GN=SIK3 PE=1 SV=4	SIK3_HUMAN	145 kDa	25	18	21
G protein-coupled receptor kinase 5 OS=Homo sapiens OX=9606 GN=GRK5 PE=1 SV=1	GRK5_HUMAN	68 kDa	0	23	26
Zinc transporter 6 OS=Homo sapiens OX=9606 GN=SLC30A6 PE=1 SV=2	ZNT6_HUMAN	51 kDa	5	8	7
Centrosomal protein of 170 kDa OS=Homo sapiens OX=9606 GN=CEP170 PE=1 SV=1	CE170_HUMAN	175 kDa	12	24	29
Extended synaptotagmin-2 OS=Homo sapiens OX=9606 GN=ESYT2 PE=1 SV=1	ESYT2_HUMAN	102 kDa	14	20	22
Methionine--tRNA ligase, cytoplasmic OS=Homo sapiens OX=9606 GN=MARS PE=1 SV=2	SYMC_HUMAN	101 kDa	21	18	15
Forkhead box protein J3 OS=Homo sapiens OX=9606 GN=FOXJ3 PE=1 SV=2	FOXJ3_HUMAN	69 kDa	13	16	9
Structural maintenance of chromosomes protein 2 OS=Homo sapiens OX=9606 GN=SMC2 PE=1 SV=2	SMC2_HUMAN	136 kDa	22	16	19
Cleavage and polyadenylation specificity factor subunit 2 OS=Homo sapiens OX=9606 GN=CPSF2 PE=1 SV=2	CPSF2_HUMAN	88 kDa	6	6	40
Fibronectin type III domain-containing protein 3B OS=Homo sapiens OX=9606 GN=FNDC3B PE=1 SV=2	FND3B_HUMAN	133 kDa	19	17	19
Syntaxin-binding protein 1 OS=Homo sapiens OX=9606 GN=STXBP1 PE=1 SV=1	STXB1_HUMAN	68 kDa	13	23	16
CBP80/20-dependent translation initiation factor OS=Homo sapiens OX=9606 GN=CTIF PE=1 SV=1	CTIF_HUMAN	68 kDa	20	18	18
Nance-Horan syndrome protein OS=Homo sapiens OX=9606 GN=NHS PE=1 SV=2	NHS_HUMAN	179 kDa	1	10	37
Rho GTPase-activating protein 35 OS=Homo sapiens OX=9606 GN=ARHGAP35 PE=1 SV=3	RHG35_HUMAN	171 kDa	19	22	10
Phosphatidylinositol 4-phosphate 3-kinase C2 domain-containing subunit beta OS=Homo sapiens OX=9606 GN=PIK3C2B PE=1 SV=2	P3C2B_HUMAN	185 kDa	9	17	29
Protein virilizer homolog OS=Homo sapiens OX=9606 GN=VIRMA PE=1 SV=2	VIR_HUMAN	202 kDa	18	27	17
Importin subunit alpha-7 OS=Homo sapiens OX=9606 GN=KPNA6 PE=1 SV=1	IMA7_HUMAN	60 kDa	14	13	13
Src substrate cortactin OS=Homo sapiens OX=9606 GN=CTTN PE=1 SV=2	SRC8_HUMAN	62 kDa	17	19	10
Acyl-coenzyme A thioesterase 9, mitochondrial OS=Homo sapiens OX=9606 GN=ACOT9 PE=1 SV=2	ACOT9_HUMAN	50 kDa	18	21	16
Zinc finger CCCH-type with G patch domain-containing protein OS=Homo sapiens OX=9606 GN=ZGPAT PE=1 SV=3	ZGPAT_HUMAN	57 kDa	15	14	11
Paired amphipathic helix protein Sin3a OS=Homo sapiens OX=9606 GN=SIN3A PE=1 SV=2	SIN3A_HUMAN	145 kDa	21	14	16
F-box-like/WD repeat-containing protein TBL1XR1 OS=Homo sapiens OX=9606 GN=TBL1XR1 PE=1 SV=1	TBL1R_HUMAN	56 kDa	11	16	20
DNA (cytosine-5)-methyltransferase 1 OS=Homo sapiens OX=9606 GN=DNMT1 PE=1 SV=2	DNMT1_HUMAN	183 kDa	10	25	17
3'-5' RNA helicase YTHDC2 OS=Homo sapiens OX=9606 GN=YTHDC2 PE=1 SV=2	YTDC2_HUMAN	160 kDa	20	19	26
Cyclin-dependent kinase 17 OS=Homo sapiens OX=9606 GN=CDK17 PE=1 SV=2	CDK17_HUMAN	60 kDa	0	8	10
Far upstream element-binding protein 1 OS=Homo sapiens OX=9606 GN=FUBP1 PE=1 SV=3	FUBP1_HUMAN	68 kDa	16	16	9
Protein FAN OS=Homo sapiens OX=9606 GN=NSMAF PE=1 SV=2	FAN_HUMAN	104 kDa	24	19	11
Mitochondrial import receptor subunit TOM70 OS=Homo sapiens OX=9606 GN=TOMM70 PE=1 SV=1	TOM70_HUMAN	67 kDa	4	27	16
DNA replication licensing factor MCM3 OS=Homo sapiens OX=9606 GN=MCM3 PE=1 SV=3	MCM3_HUMAN	91 kDa	19	17	18
1-phosphatidylinositol 4,5-bisphosphate phosphodiesterase delta-3 OS=Homo sapiens OX=9606 GN=PLCD3 PE=1 SV=3	PLCD3_HUMAN	89 kDa	1	23	14
Protein transport protein Sec16A OS=Homo sapiens OX=9606 GN=SEC16A PE=1 SV=4	SC16A_HUMAN	252 kDa	10	10	30
Calcium-binding mitochondrial carrier protein Aralar2 OS=Homo sapiens OX=9606 GN=SLC25A13 PE=1 SV=2	CMC2_HUMAN	74 kDa	12	18	20
Exportin-1 OS=Homo sapiens OX=9606 GN=XPO1 PE=1 SV=1	XPO1_HUMAN	123 kDa	16	19	22
Transforming acidic coiled-coil-containing protein 3 OS=Homo sapiens OX=9606 GN=TACC3 PE=1 SV=1	TACC3_HUMAN	90 kDa	0	0	39
Aflatoxin B1 aldehyde reductase member 2 OS=Homo sapiens OX=9606 GN=AKR7A2 PE=1 SV=3	ARK72_HUMAN	40 kDa	15	13	9
Set1/Ash2 histone methyltransferase complex subunit ASH2 OS=Homo sapiens OX=9606 GN=ASH2L PE=1 SV=1	ASH2L_HUMAN	69 kDa	12	11	15
Large subunit GTPase 1 homolog OS=Homo sapiens OX=9606 GN=LSG1 PE=1 SV=2	LSG1_HUMAN	75 kDa	6	17	22
BAG family molecular chaperone regulator 3 OS=Homo sapiens OX=9606 GN=BAG3 PE=1 SV=3	BAG3_HUMAN	62 kDa	9	7	22
E3 ubiquitin-protein ligase TRIM47 OS=Homo sapiens OX=9606 GN=TRIM47 PE=1 SV=2	TRI47_HUMAN	70 kDa	18	17	14
Shootin-1 OS=Homo sapiens OX=9606 GN=SHTN1 PE=1 SV=4	SHOT1_HUMAN	72 kDa	1	5	34
Cdc42 effector protein 1 OS=Homo sapiens OX=9606 GN=CDC42EP1 PE=1 SV=1	BORG5_HUMAN	40 kDa	1	20	21
E3 ubiquitin-protein ligase UBR4 OS=Homo sapiens OX=9606 GN=UBR4 PE=1 SV=1	UBR4_HUMAN	574 kDa	21	13	19
Insulin-degrading enzyme OS=Homo sapiens OX=9606 GN=IDE PE=1 SV=4	IDE_HUMAN	118 kDa	28	9	6
Peroxidasin homolog OS=Homo sapiens OX=9606 GN=PXDN PE=1 SV=2	PXDN_HUMAN	165 kDa		25	10
Acetyl-CoA carboxylase 1 OS=Homo sapiens OX=9606 GN=ACACA PE=1 SV=2	ACACA_HUMAN	266 kDa	15	18	14
Liprin-alpha-1 OS=Homo sapiens OX=9606 GN=PPFIA1 PE=1 SV=1	LIPA1_HUMAN	136 kDa	13	16	18
Serpin H1 OS=Homo sapiens OX=9606 GN=SERPINH1 PE=1 SV=2	SERPH_HUMAN	46 kDa	15	19	16
Eukaryotic translation initiation factor 4 gamma 1 OS=Homo sapiens OX=9606 GN=EIF4G1 PE=1 SV=4	IF4G1_HUMAN	175 kDa	14	20	9
Eukaryotic translation initiation factor 4E transporter OS=Homo sapiens OX=9606 GN=EIF4ENIF1 PE=1 SV=2	4ET_HUMAN	108 kDa			40
Sarcoplasmic/endoplasmic reticulum calcium ATPase 2 OS=Homo sapiens OX=9606 GN=ATP2A2 PE=1 SV=1	AT2A2_HUMAN	115 kDa	11	14	11
Insulin-like growth factor 2 mRNA-binding protein 3 OS=Homo sapiens OX=9606 GN=IGF2BP3 PE=1 SV=2	IF2B3_HUMAN	64 kDa	16	14	12
Cold shock domain-containing protein E1 OS=Homo sapiens OX=9606 GN=CSDE1 PE=1 SV=2	CSDE1_HUMAN	89 kDa	19	18	15
SWI/SNF-related matrix-associated actin-dependent regulator of chromatin subfamily E member 1 OS=Homo sapiens OX=9606 GN=SMARCE1 PE=1 SV=2	SMCE1_HUMAN	47 kDa	14	13	19
Sister chromatid cohesion protein PDS5 homolog A OS=Homo sapiens OX=9606 GN=PDS5A PE=1 SV=1	PDS5A_HUMAN	151 kDa	5	23	19
ARF GTPase-activating protein GIT1 OS=Homo sapiens OX=9606 GN=GIT1 PE=1 SV=2	GIT1_HUMAN	84 kDa	28	15	8
UTP--glucose-1-phosphate uridylyltransferase OS=Homo sapiens OX=9606 GN=UGP2 PE=1 SV=5	UGPA_HUMAN	57 kDa	10	17	10
Myosin-10 OS=Homo sapiens OX=9606 GN=MYH10 PE=1 SV=3	MYH10_HUMAN	229 kDa	15	17	3
Roundabout homolog 1 OS=Homo sapiens OX=9606 GN=ROBO1 PE=1 SV=1	ROBO1_HUMAN	181 kDa	6	21	25
Alpha-globin transcription factor CP2 OS=Homo sapiens OX=9606 GN=TFCP2 PE=1 SV=2	TFCP2_HUMAN	57 kDa	2	5	22
NADP-dependent malic enzyme, mitochondrial OS=Homo sapiens OX=9606 GN=ME3 PE=2 SV=2	MAON_HUMAN	67 kDa	18	14	12
Formin-binding protein 4 OS=Homo sapiens OX=9606 GN=FNBP4 PE=1 SV=3	FNBP4_HUMAN	110 kDa			30
PDZ and LIM domain protein 5 OS=Homo sapiens OX=9606 GN=PDLIM5 PE=1 SV=5	PDLI5_HUMAN	64 kDa	16	17	11
Forkhead box protein C2 OS=Homo sapiens OX=9606 GN=FOXC2 PE=1 SV=1	FOXC2_HUMAN	54 kDa	15	16	17
Splicing factor U2AF 65 kDa subunit OS=Homo sapiens OX=9606 GN=U2AF2 PE=1 SV=4	U2AF2_HUMAN	54 kDa	12	11	22
Moesin OS=Homo sapiens OX=9606 GN=MSN PE=1 SV=3	MOES_HUMAN	68 kDa	5	9	4
GMP synthase [glutamine-hydrolyzing] OS=Homo sapiens OX=9606 GN=GMPS PE=1 SV=1	GUAA_HUMAN	77 kDa	19	19	8
NF-kappa-B-repressing factor OS=Homo sapiens OX=9606 GN=NKRF PE=1 SV=2	NKRF_HUMAN	78 kDa	4	15	26
Condensin complex subunit 1 OS=Homo sapiens OX=9606 GN=NCAPD2 PE=1 SV=3	CND1_HUMAN	157 kDa	19	20	18
Cytoskeleton-associated protein 5 OS=Homo sapiens OX=9606 GN=CKAP5 PE=1 SV=3	CKAP5_HUMAN	226 kDa	14	28	11
E3 ubiquitin-protein ligase RNF213 OS=Homo sapiens OX=9606 GN=RNF213 PE=1 SV=3	RN213_HUMAN	591 kDa	22	18	17
Stress-induced-phosphoprotein 1 OS=Homo sapiens OX=9606 GN=STIP1 PE=1 SV=1	STIP1_HUMAN	63 kDa	17	17	9
RNA-binding protein 25 OS=Homo sapiens OX=9606 GN=RBM25 PE=1 SV=3	RBM25_HUMAN	100 kDa	0	7	31
Neutral alpha-glucosidase AB OS=Homo sapiens OX=9606 GN=GANAB PE=1 SV=3	GANAB_HUMAN	107 kDa	20	21	15
Cyclin-dependent kinase 18 OS=Homo sapiens OX=9606 GN=CDK18 PE=1 SV=4	CDK18_HUMAN	54 kDa	0	11	22
AF4/FMR2 family member 4 OS=Homo sapiens OX=9606 GN=AFF4 PE=1 SV=1	AFF4_HUMAN	127 kDa	19	13	10
Voltage-dependent L-type calcium channel subunit beta-2 OS=Homo sapiens OX=9606 GN=CACNB2 PE=1 SV=3	CACB2_HUMAN	74 kDa	15	15	11
Rho guanine nucleotide exchange factor 7 OS=Homo sapiens OX=9606 GN=ARHGEF7 PE=1 SV=2	ARHG7_HUMAN	90 kDa	22	14	13
Septin-9 OS=Homo sapiens OX=9606 GN=SEPT9 PE=1 SV=2	SEPT9_HUMAN	65 kDa	12	16	16
2',3'-cyclic-nucleotide 3'-phosphodiesterase OS=Homo sapiens OX=9606 GN=CNP PE=1 SV=2	CN37_HUMAN	48 kDa		24	14
Cyclin-dependent kinase 13 OS=Homo sapiens OX=9606 GN=CDK13 PE=1 SV=2	CDK13_HUMAN	165 kDa	0	0	25
Phosphate carrier protein, mitochondrial OS=Homo sapiens OX=9606 GN=SLC25A3 PE=1 SV=2	MPCP_HUMAN	40 kDa	6	6	5
Apoptosis-inducing factor 1, mitochondrial OS=Homo sapiens OX=9606 GN=AIFM1 PE=1 SV=1	AIFM1_HUMAN	67 kDa	14	12	13
Protein Red OS=Homo sapiens OX=9606 GN=IK PE=1 SV=3	RED_HUMAN	66 kDa	7	14	18
Tight junction protein ZO-1 OS=Homo sapiens OX=9606 GN=TJP1 PE=1 SV=3	ZO1_HUMAN	195 kDa	21	22	11
Exportin-2 OS=Homo sapiens OX=9606 GN=CSE1L PE=1 SV=3	XPO2_HUMAN	110 kDa	14	19	16
Zinc finger protein 318 OS=Homo sapiens OX=9606 GN=ZNF318 PE=1 SV=2	ZN318_HUMAN	251 kDa	0	1	33
Coatomer subunit beta OS=Homo sapiens OX=9606 GN=COPB1 PE=1 SV=3	COPB_HUMAN	107 kDa	15	21	15
HBS1-like protein OS=Homo sapiens OX=9606 GN=HBS1L PE=1 SV=1	HBS1L_HUMAN	75 kDa	5	16	13
Serine/threonine-protein kinase LATS2 OS=Homo sapiens OX=9606 GN=LATS2 PE=1 SV=2	LATS2_HUMAN	120 kDa	7	15	21
Microfibrillar-associated protein 1 OS=Homo sapiens OX=9606 GN=MFAP1 PE=1 SV=2	MFAP1_HUMAN	52 kDa	6	19	23
Glucocorticoid receptor OS=Homo sapiens OX=9606 GN=NR3C1 PE=1 SV=1	GCR_HUMAN	86 kDa		15	24
Long-chain-fatty-acid--CoA ligase 4 OS=Homo sapiens OX=9606 GN=ACSL4 PE=1 SV=2	ACSL4_HUMAN	79 kDa	2	24	15
FACT complex subunit SPT16 OS=Homo sapiens OX=9606 GN=SUPT16H PE=1 SV=1	SP16H_HUMAN	120 kDa	19	12	6
Glucose-6-phosphate isomerase OS=Homo sapiens OX=9606 GN=GPI PE=1 SV=4	G6PI_HUMAN	63 kDa	11	10	13
Rho GTPase-activating protein 32 OS=Homo sapiens OX=9606 GN=ARHGAP32 PE=1 SV=1	RHG32_HUMAN	231 kDa	12	22	23
HEAT repeat-containing protein 5A OS=Homo sapiens OX=9606 GN=HEATR5A PE=1 SV=2	HTR5A_HUMAN	222 kDa		33	18
BPI fold-containing family A member 1 OS=Homo sapiens OX=9606 GN=BPIFA1 PE=1 SV=1	BPIA1_HUMAN	27 kDa	5	5	5
Filaggrin OS=Homo sapiens OX=9606 GN=FLG PE=1 SV=3	FILA_HUMAN	435 kDa	31	3	13
Bifunctional 3'-phosphoadenosine 5'-phosphosulfate synthase 2 OS=Homo sapiens OX=9606 GN=PAPSS2 PE=1 SV=2	PAPS2_HUMAN	70 kDa	19	21	12
Axin-1 OS=Homo sapiens OX=9606 GN=AXIN1 PE=1 SV=2	AXIN1_HUMAN	96 kDa	17	14	14
Coatomer subunit beta' OS=Homo sapiens OX=9606 GN=COPB2 PE=1 SV=2	COPB2_HUMAN	102 kDa	13	14	17
Matrin-3 OS=Homo sapiens OX=9606 GN=MATR3 PE=1 SV=2	MATR3_HUMAN	95 kDa	15	13	8
Radixin OS=Homo sapiens OX=9606 GN=RDX PE=1 SV=1	RADI_HUMAN	69 kDa	4	8	3
Tubulin gamma-1 chain OS=Homo sapiens OX=9606 GN=TUBG1 PE=1 SV=2	TBG1_HUMAN	51 kDa	12	19	18
Mitochondrial proton/calcium exchanger protein OS=Homo sapiens OX=9606 GN=LETM1 PE=1 SV=1	LETM1_HUMAN	83 kDa		22	13
Plakophilin-2 OS=Homo sapiens OX=9606 GN=PKP2 PE=1 SV=2	PKP2_HUMAN	97 kDa	5	8	20
ATP-binding cassette sub-family F member 1 OS=Homo sapiens OX=9606 GN=ABCF1 PE=1 SV=2	ABCF1_HUMAN	96 kDa	13	13	19
Calcium uptake protein 1, mitochondrial OS=Homo sapiens OX=9606 GN=MICU1 PE=1 SV=1	MICU1_HUMAN	54 kDa	0	17	11
Serpin B4 OS=Homo sapiens OX=9606 GN=SERPINB4 PE=1 SV=2	SPB4_HUMAN	45 kDa	6	0	0
La-related protein 4 OS=Homo sapiens OX=9606 GN=LARP4 PE=1 SV=3	LARP4_HUMAN	81 kDa	3	2	24
Heterogeneous nuclear ribonucleoprotein U OS=Homo sapiens OX=9606 GN=HNRNPU PE=1 SV=6	HNRPU_HUMAN	91 kDa	11	9	18
Protein-glutamine gamma-glutamyltransferase E OS=Homo sapiens OX=9606 GN=TGM3 PE=1 SV=4	TGM3_HUMAN	77 kDa	25	6	9
DENN domain-containing protein 3 OS=Homo sapiens OX=9606 GN=DENND3 PE=1 SV=2	DEND3_HUMAN	136 kDa		9	26
Eukaryotic translation initiation factor 3 subunit B OS=Homo sapiens OX=9606 GN=EIF3B PE=1 SV=3	EIF3B_HUMAN	92 kDa	18	14	11
Extended synaptotagmin-1 OS=Homo sapiens OX=9606 GN=ESYT1 PE=1 SV=1	ESYT1_HUMAN	123 kDa	13	15	9
AP-2 complex subunit beta OS=Homo sapiens OX=9606 GN=AP2B1 PE=1 SV=1	AP2B1_HUMAN	105 kDa	19	16	10
GTPase-activating protein and VPS9 domain-containing protein 1 OS=Homo sapiens OX=9606 GN=GAPVD1 PE=1 SV=2	GAPD1_HUMAN	165 kDa	11	12	22
Heterogeneous nuclear ribonucleoprotein H OS=Homo sapiens OX=9606 GN=HNRNPH1 PE=1 SV=4	HNRH1_HUMAN	49 kDa	12	13	7
Exosome RNA helicase MTR4 OS=Homo sapiens OX=9606 GN=MTREX PE=1 SV=3	MTREX_HUMAN	118 kDa	8	5	35
Methylcytosine dioxygenase TET2 OS=Homo sapiens OX=9606 GN=TET2 PE=1 SV=3	TET2_HUMAN	224 kDa	18	20	8
Acyl-CoA dehydrogenase family member 9, mitochondrial OS=Homo sapiens OX=9606 GN=ACAD9 PE=1 SV=1	ACAD9_HUMAN	69 kDa	6	25	11
Eukaryotic translation initiation factor 3 subunit C OS=Homo sapiens OX=9606 GN=EIF3C PE=1 SV=1	EIF3C_HUMAN	105 kDa	19	14	16
182 kDa tankyrase-1-binding protein OS=Homo sapiens OX=9606 GN=TNKS1BP1 PE=1 SV=4	TB182_HUMAN	182 kDa	15	29	10
Polypeptide N-acetylgalactosaminyltransferase 6 OS=Homo sapiens OX=9606 GN=GALNT6 PE=2 SV=2	GALT6_HUMAN	71 kDa	1	23	15
Alpha-amylase 1 OS=Homo sapiens OX=9606 GN=AMY1A PE=1 SV=2	AMY1_HUMAN	58 kDa	15	10	7
Dolichyl-diphosphooligosaccharide--protein glycosyltransferase subunit 2 OS=Homo sapiens OX=9606 GN=RPN2 PE=1 SV=3	RPN2_HUMAN	69 kDa	9	14	13
ATP-dependent Clp protease ATP-binding subunit clpX-like, mitochondrial OS=Homo sapiens OX=9606 GN=CLPX PE=1 SV=2	CLPX_HUMAN	69 kDa	4	12	23
Vimentin OS=Homo sapiens OX=9606 GN=VIM PE=1 SV=4	VIME_HUMAN	54 kDa	3	4	14
Protein KHNYN OS=Homo sapiens OX=9606 GN=KHNYN PE=1 SV=3	KHNYN_HUMAN	75 kDa	4	6	26
Protein transport protein Sec23A OS=Homo sapiens OX=9606 GN=SEC23A PE=1 SV=2	SC23A_HUMAN	86 kDa	15	14	14
Threonine--tRNA ligase, cytoplasmic OS=Homo sapiens OX=9606 GN=TARS PE=1 SV=3	SYTC_HUMAN	83 kDa	13	13	8
Calmodulin-like protein 5 OS=Homo sapiens OX=9606 GN=CALML5 PE=1 SV=2	CALL5_HUMAN	16 kDa	11	6	13
Caprin-1 OS=Homo sapiens OX=9606 GN=CAPRIN1 PE=1 SV=2	CAPR1_HUMAN	78 kDa	15	12	14
Diacylglycerol kinase alpha OS=Homo sapiens OX=9606 GN=DGKA PE=1 SV=3	DGKA_HUMAN	83 kDa	1	17	18
Ribosomal protein S6 kinase alpha-3 OS=Homo sapiens OX=9606 GN=RPS6KA3 PE=1 SV=1	KS6A3_HUMAN	84 kDa	18	18	12
Phosphoglucomutase-1 OS=Homo sapiens OX=9606 GN=PGM1 PE=1 SV=3	PGM1_HUMAN	61 kDa	14	16	11
Spectrin beta chain, non-erythrocytic 1 OS=Homo sapiens OX=9606 GN=SPTBN1 PE=1 SV=2	SPTB2_HUMAN	275 kDa	16	13	11
Dynamin-1-like protein OS=Homo sapiens OX=9606 GN=DNM1L PE=1 SV=2	DNM1L_HUMAN	82 kDa	15	14	10
NHS-like protein 1 OS=Homo sapiens OX=9606 GN=NHSL1 PE=1 SV=2	NHSL1_HUMAN	171 kDa			34
Cell division cycle protein 20 homolog OS=Homo sapiens OX=9606 GN=CDC20 PE=1 SV=2	CDC20_HUMAN	55 kDa		11	21
Protein scribble homolog OS=Homo sapiens OX=9606 GN=SCRIB PE=1 SV=4	SCRIB_HUMAN	175 kDa	7	27	15
Prolactin-inducible protein OS=Homo sapiens OX=9606 GN=PIP PE=1 SV=1	PIP_HUMAN	17 kDa	6	4	4
Hornerin OS=Homo sapiens OX=9606 GN=HRNR PE=1 SV=2	HORN_HUMAN	282 kDa	7	10	5
Fibrosin-1-like protein OS=Homo sapiens OX=9606 GN=FBRSL1 PE=1 SV=4	FBSL_HUMAN	111 kDa	10	8	8
BUB3-interacting and GLEBS motif-containing protein ZNF207 OS=Homo sapiens OX=9606 GN=ZNF207 PE=1 SV=1	ZN207_HUMAN	51 kDa	2	3	13
Oxysterol-binding protein-related protein 11 OS=Homo sapiens OX=9606 GN=OSBPL11 PE=1 SV=2	OSB11_HUMAN	84 kDa	5	8	11
Sentrin-specific protease 1 OS=Homo sapiens OX=9606 GN=SENP1 PE=1 SV=2	SENP1_HUMAN	73 kDa	9	17	10
5'-3' exoribonuclease 2 OS=Homo sapiens OX=9606 GN=XRN2 PE=1 SV=1	XRN2_HUMAN	109 kDa	6	10	24
Argininosuccinate synthase OS=Homo sapiens OX=9606 GN=ASS1 PE=1 SV=2	ASSY_HUMAN	47 kDa	16	10	8
Cullin-1 OS=Homo sapiens OX=9606 GN=CUL1 PE=1 SV=2	CUL1_HUMAN	90 kDa	14	14	13
Tensin-1 OS=Homo sapiens OX=9606 GN=TNS1 PE=1 SV=2	TENS1_HUMAN	186 kDa	13	13	18
Eukaryotic initiation factor 4A-I OS=Homo sapiens OX=9606 GN=EIF4A1 PE=1 SV=1	IF4A1_HUMAN	46 kDa	14	15	6
Putative RNA-binding protein Luc7-like 2 OS=Homo sapiens OX=9606 GN=LUC7L2 PE=1 SV=2	LC7L2_HUMAN	47 kDa	14	14	10
Wiskott-Aldrich syndrome protein family member 2 OS=Homo sapiens OX=9606 GN=WASF2 PE=1 SV=3	WASF2_HUMAN	54 kDa	1	3	12
Microphthalmia-associated transcription factor OS=Homo sapiens OX=9606 GN=MITF PE=1 SV=2	MITF_HUMAN	59 kDa	4	7	17
Tyrosine--tRNA ligase, cytoplasmic OS=Homo sapiens OX=9606 GN=YARS PE=1 SV=4	SYYC_HUMAN	59 kDa	7	14	9
DNA replication licensing factor MCM7 OS=Homo sapiens OX=9606 GN=MCM7 PE=1 SV=4	MCM7_HUMAN	81 kDa	11	12	13
Signal recognition particle receptor subunit alpha OS=Homo sapiens OX=9606 GN=SRPRA PE=1 SV=2	SRPRA_HUMAN	70 kDa	1	21	14
Glutamine--tRNA ligase OS=Homo sapiens OX=9606 GN=QARS PE=1 SV=1	SYQ_HUMAN	88 kDa	22	13	13
Gamma-interferon-inducible protein 16 OS=Homo sapiens OX=9606 GN=IFI16 PE=1 SV=3	IF16_HUMAN	88 kDa	1	0	32
Dedicator of cytokinesis protein 4 OS=Homo sapiens OX=9606 GN=DOCK4 PE=1 SV=3	DOCK4_HUMAN	225 kDa	11	21	16
E3 ubiquitin-protein ligase UBR2 OS=Homo sapiens OX=9606 GN=UBR2 PE=1 SV=1	UBR2_HUMAN	201 kDa		36	5
Caspase-14 OS=Homo sapiens OX=9606 GN=CASP14 PE=1 SV=2	CASPE_HUMAN	28 kDa	14	6	12
E3 SUMO-protein ligase PIAS1 OS=Homo sapiens OX=9606 GN=PIAS1 PE=1 SV=2	PIAS1_HUMAN	72 kDa	3	7	21
Band 4.1-like protein 5 OS=Homo sapiens OX=9606 GN=EPB41L5 PE=1 SV=3	E41L5_HUMAN	82 kDa		13	24
Importin subunit alpha-5 OS=Homo sapiens OX=9606 GN=KPNA1 PE=1 SV=3	IMA5_HUMAN	60 kDa	6	6	8
Peptidase M20 domain-containing protein 2 OS=Homo sapiens OX=9606 GN=PM20D2 PE=1 SV=2	P20D2_HUMAN	48 kDa	17	8	8
Small subunit processome component 20 homolog OS=Homo sapiens OX=9606 GN=UTP20 PE=1 SV=3	UTP20_HUMAN	318 kDa	0	12	32
Very-long-chain enoyl-CoA reductase OS=Homo sapiens OX=9606 GN=TECR PE=1 SV=1	TECR_HUMAN	36 kDa	1	8	5
Ribonucleoprotein PTB-binding 2 OS=Homo sapiens OX=9606 GN=RAVER2 PE=1 SV=2	RAVR2_HUMAN	74 kDa	11	13	12
Retinoblastoma-binding protein 5 OS=Homo sapiens OX=9606 GN=RBBP5 PE=1 SV=2	RBBP5_HUMAN	59 kDa	8	10	13
Spindle and kinetochore-associated protein 3 OS=Homo sapiens OX=9606 GN=SKA3 PE=1 SV=2	SKA3_HUMAN	46 kDa	7	13	23
E3 ubiquitin-protein ligase RING1 OS=Homo sapiens OX=9606 GN=RING1 PE=1 SV=2	RING1_HUMAN	42 kDa	13	16	14
Adenylyl cyclase-associated protein 1 OS=Homo sapiens OX=9606 GN=CAP1 PE=1 SV=5	CAP1_HUMAN	52 kDa	16	11	11
Aspartate--tRNA ligase, cytoplasmic OS=Homo sapiens OX=9606 GN=DARS PE=1 SV=2	SYDC_HUMAN	57 kDa	13	12	3
Clustered mitochondria protein homolog OS=Homo sapiens OX=9606 GN=CLUH PE=1 SV=2	CLU_HUMAN	147 kDa	19	17	7
RelA-associated inhibitor OS=Homo sapiens OX=9606 GN=PPP1R13L PE=1 SV=4	IASPP_HUMAN	89 kDa		8	25
Ribose-phosphate pyrophosphokinase 1 OS=Homo sapiens OX=9606 GN=PRPS1 PE=1 SV=2	PRPS1_HUMAN	35 kDa	15	11	6
Erbin OS=Homo sapiens OX=9606 GN=ERBIN PE=1 SV=2	ERBIN_HUMAN	158 kDa	9	13	17
Heterogeneous nuclear ribonucleoprotein R OS=Homo sapiens OX=9606 GN=HNRNPR PE=1 SV=1	HNRPR_HUMAN	71 kDa	9	7	4
USP6 N-terminal-like protein OS=Homo sapiens OX=9606 GN=USP6NL PE=1 SV=3	US6NL_HUMAN	94 kDa	10	15	16
Lysine--tRNA ligase OS=Homo sapiens OX=9606 GN=KARS PE=1 SV=3	SYK_HUMAN	68 kDa	19	11	8
Protein flightless-1 homolog OS=Homo sapiens OX=9606 GN=FLII PE=1 SV=2	FLII_HUMAN	145 kDa	15	13	11
Sulfide:quinone oxidoreductase, mitochondrial OS=Homo sapiens OX=9606 GN=SQOR PE=1 SV=1	SQOR_HUMAN	50 kDa	0	18	15
Polyhomeotic-like protein 3 OS=Homo sapiens OX=9606 GN=PHC3 PE=1 SV=1	PHC3_HUMAN	106 kDa	12	11	8
H/ACA ribonucleoprotein complex non-core subunit NAF1 OS=Homo sapiens OX=9606 GN=NAF1 PE=1 SV=2	NAF1_HUMAN	54 kDa		8	14
Fructose-bisphosphate aldolase A OS=Homo sapiens OX=9606 GN=ALDOA PE=1 SV=2	ALDOA_HUMAN	39 kDa	21	9	8
Mitotic checkpoint protein BUB3 OS=Homo sapiens OX=9606 GN=BUB3 PE=1 SV=1	BUB3_HUMAN	37 kDa	3	3	23
Meiosis regulator and mRNA stability factor 1 OS=Homo sapiens OX=9606 GN=MARF1 PE=1 SV=6	MARF1_HUMAN	193 kDa		10	28
Creatine kinase U-type, mitochondrial OS=Homo sapiens OX=9606 GN=CKMT1A PE=1 SV=1	KCRU_HUMAN	47 kDa	18	8	9
Nucleoredoxin OS=Homo sapiens OX=9606 GN=NXN PE=1 SV=2	NXN_HUMAN	48 kDa	15	12	13
Probable ATP-dependent RNA helicase DDX28 OS=Homo sapiens OX=9606 GN=DDX28 PE=1 SV=2	DDX28_HUMAN	60 kDa	1	12	16
1-phosphatidylinositol 4,5-bisphosphate phosphodiesterase beta-3 OS=Homo sapiens OX=9606 GN=PLCB3 PE=1 SV=2	PLCB3_HUMAN	139 kDa	3	20	9
Calnexin OS=Homo sapiens OX=9606 GN=CANX PE=1 SV=2	CALX_HUMAN	68 kDa	6	8	8
Phenylalanine--tRNA ligase beta subunit OS=Homo sapiens OX=9606 GN=FARSB PE=1 SV=3	SYFB_HUMAN	66 kDa	11	13	9
E3 ubiquitin-protein ligase Midline-1 OS=Homo sapiens OX=9606 GN=MID1 PE=1 SV=1	TRI18_HUMAN	75 kDa	8	14	11
Constitutive coactivator of PPAR-gamma-like protein 1 OS=Homo sapiens OX=9606 GN=FAM120A PE=1 SV=2	F120A_HUMAN	122 kDa	16	7	12
Inositol 1,4,5-trisphosphate receptor type 3 OS=Homo sapiens OX=9606 GN=ITPR3 PE=1 SV=2	ITPR3_HUMAN	304 kDa	1	6	21
Eukaryotic translation initiation factor 3 subunit L OS=Homo sapiens OX=9606 GN=EIF3L PE=1 SV=1	EIF3L_HUMAN	67 kDa	12	11	9
Poly(A) RNA polymerase, mitochondrial OS=Homo sapiens OX=9606 GN=MTPAP PE=1 SV=1	PAPD1_HUMAN	66 kDa		15	15
Epidermal growth factor receptor OS=Homo sapiens OX=9606 GN=EGFR PE=1 SV=2	EGFR_HUMAN	134 kDa	6	21	11
Heat shock protein beta-1 OS=Homo sapiens OX=9606 GN=HSPB1 PE=1 SV=2	HSPB1_HUMAN	23 kDa	14	3	7
CREB-regulated transcription coactivator 2 OS=Homo sapiens OX=9606 GN=CRTC2 PE=1 SV=2	CRTC2_HUMAN	73 kDa	6	7	20
Eukaryotic translation initiation factor 2 subunit 3 OS=Homo sapiens OX=9606 GN=EIF2S3 PE=1 SV=3	IF2G_HUMAN	51 kDa	13	8	9
PAX3- and PAX7-binding protein 1 OS=Homo sapiens OX=9606 GN=PAXBP1 PE=1 SV=2	PAXB1_HUMAN	105 kDa	7	2	20
Double-stranded RNA-specific editase 1 OS=Homo sapiens OX=9606 GN=ADARB1 PE=1 SV=1	RED1_HUMAN	81 kDa		4	22
Protein S100-A7 OS=Homo sapiens OX=9606 GN=S100A7 PE=1 SV=4	S10A7_HUMAN	11 kDa	6	6	10
26S proteasome non-ATPase regulatory subunit 1 OS=Homo sapiens OX=9606 GN=PSMD1 PE=1 SV=2	PSMD1_HUMAN	106 kDa	8	15	11
2-hydroxyacylsphingosine 1-beta-galactosyltransferase OS=Homo sapiens OX=9606 GN=UGT8 PE=2 SV=2	CGT_HUMAN	61 kDa	4	12	12
Myotubularin OS=Homo sapiens OX=9606 GN=MTM1 PE=1 SV=2	MTM1_HUMAN	70 kDa	8	9	10
Annexin A11 OS=Homo sapiens OX=9606 GN=ANXA11 PE=1 SV=1	ANX11_HUMAN	54 kDa	7	10	15
Heterogeneous nuclear ribonucleoprotein U-like protein 1 OS=Homo sapiens OX=9606 GN=HNRNPUL1 PE=1 SV=2	HNRL1_HUMAN	96 kDa	13	10	12
Dynamin-2 OS=Homo sapiens OX=9606 GN=DNM2 PE=1 SV=2	DYN2_HUMAN	98 kDa	13	12	9
Transcription factor EB OS=Homo sapiens OX=9606 GN=TFEB PE=1 SV=3	TFEB_HUMAN	53 kDa	2	8	26
Terminal uridylyltransferase 4 OS=Homo sapiens OX=9606 GN=TUT4 PE=1 SV=3	TUT4_HUMAN	185 kDa	0	3	23
ATP-binding cassette sub-family F member 3 OS=Homo sapiens OX=9606 GN=ABCF3 PE=1 SV=2	ABCF3_HUMAN	80 kDa	2	17	15
Xaa-Pro dipeptidase OS=Homo sapiens OX=9606 GN=PEPD PE=1 SV=3	PEPD_HUMAN	55 kDa	11	12	10
Protein ITPRID2 OS=Homo sapiens OX=9606 GN=ITPRID2 PE=1 SV=3	ITPI2_HUMAN	138 kDa		9	26
pre-mRNA 3' end processing protein WDR33 OS=Homo sapiens OX=9606 GN=WDR33 PE=1 SV=2	WDR33_HUMAN	146 kDa	2	2	32
Golgi-specific brefeldin A-resistance guanine nucleotide exchange factor 1 OS=Homo sapiens OX=9606 GN=GBF1 PE=1 SV=2	GBF1_HUMAN	206 kDa	2	20	10
Tastin OS=Homo sapiens OX=9606 GN=TROAP PE=1 SV=3	TROAP_HUMAN	84 kDa	15	10	7
Progranulin OS=Homo sapiens OX=9606 GN=GRN PE=1 SV=2	GRN_HUMAN	64 kDa	9	8	5
Elongation factor Tu, mitochondrial OS=Homo sapiens OX=9606 GN=TUFM PE=1 SV=2	EFTU_HUMAN	50 kDa	11	9	17
DNA replication licensing factor MCM5 OS=Homo sapiens OX=9606 GN=MCM5 PE=1 SV=5	MCM5_HUMAN	82 kDa	10	11	13
Insulin-like growth factor 2 mRNA-binding protein 1 OS=Homo sapiens OX=9606 GN=IGF2BP1 PE=1 SV=2	IF2B1_HUMAN	63 kDa	9	9	5
DNA replication licensing factor MCM2 OS=Homo sapiens OX=9606 GN=MCM2 PE=1 SV=4	MCM2_HUMAN	102 kDa	13	15	10
Golgin subfamily A member 2 OS=Homo sapiens OX=9606 GN=GOLGA2 PE=1 SV=3	GOGA2_HUMAN	113 kDa	3	13	18
Dihydrolipoyl dehydrogenase, mitochondrial OS=Homo sapiens OX=9606 GN=DLD PE=1 SV=2	DLDH_HUMAN	54 kDa	11	13	11
Catenin alpha-1 OS=Homo sapiens OX=9606 GN=CTNNA1 PE=1 SV=1	CTNA1_HUMAN	100 kDa	5	14	19
Stromal interaction molecule 2 OS=Homo sapiens OX=9606 GN=STIM2 PE=1 SV=2	STIM2_HUMAN	84 kDa	9	13	12
Gamma-tubulin complex component 2 OS=Homo sapiens OX=9606 GN=TUBGCP2 PE=1 SV=2	GCP2_HUMAN	103 kDa	12	17	14
Centrosomal protein of 135 kDa OS=Homo sapiens OX=9606 GN=CEP135 PE=1 SV=2	CP135_HUMAN	133 kDa	25	8	0
Galectin-7 OS=Homo sapiens OX=9606 GN=LGALS7 PE=1 SV=2	LEG7_HUMAN	15 kDa	11	2	6
Coatomer subunit delta OS=Homo sapiens OX=9606 GN=ARCN1 PE=1 SV=1	COPD_HUMAN	57 kDa	7	17	12
Interferon regulatory factor 3 OS=Homo sapiens OX=9606 GN=IRF3 PE=1 SV=1	IRF3_HUMAN	47 kDa	9	7	13
26S proteasome non-ATPase regulatory subunit 2 OS=Homo sapiens OX=9606 GN=PSMD2 PE=1 SV=3	PSMD2_HUMAN	100 kDa	11	14	9
Probable cysteine--tRNA ligase, mitochondrial OS=Homo sapiens OX=9606 GN=CARS2 PE=1 SV=1	SYCM_HUMAN	62 kDa	14	13	7
Abl interactor 1 OS=Homo sapiens OX=9606 GN=ABI1 PE=1 SV=4	ABI1_HUMAN	55 kDa	1	1	22
CXXC-type zinc finger protein 1 OS=Homo sapiens OX=9606 GN=CXXC1 PE=1 SV=2	CXXC1_HUMAN	76 kDa	14	11	8
Fatty aldehyde dehydrogenase OS=Homo sapiens OX=9606 GN=ALDH3A2 PE=1 SV=1	AL3A2_HUMAN	55 kDa	9	13	10
Kinesin-1 heavy chain OS=Homo sapiens OX=9606 GN=KIF5B PE=1 SV=1	KINH_HUMAN	110 kDa	12	13	13
Inosine-5'-monophosphate dehydrogenase 2 OS=Homo sapiens OX=9606 GN=IMPDH2 PE=1 SV=2	IMDH2_HUMAN	56 kDa	16	12	10
LanC-like protein 2 OS=Homo sapiens OX=9606 GN=LANCL2 PE=1 SV=1	LANC2_HUMAN	51 kDa	13	12	5
NAD-dependent malic enzyme, mitochondrial OS=Homo sapiens OX=9606 GN=ME2 PE=1 SV=1	MAOM_HUMAN	65 kDa	11	16	9
RuvB-like 2 OS=Homo sapiens OX=9606 GN=RUVBL2 PE=1 SV=3	RUVB2_HUMAN	51 kDa	14	14	5
UDP-glucose 6-dehydrogenase OS=Homo sapiens OX=9606 GN=UGDH PE=1 SV=1	UGDH_HUMAN	55 kDa	11	11	11
ER membrane protein complex subunit 1 OS=Homo sapiens OX=9606 GN=EMC1 PE=1 SV=1	EMC1_HUMAN	112 kDa	9	12	15
Alpha-2-macroglobulin receptor-associated protein OS=Homo sapiens OX=9606 GN=LRPAP1 PE=1 SV=1	AMRP_HUMAN	41 kDa	17	8	4
Pogo transposable element with KRAB domain OS=Homo sapiens OX=9606 GN=POGK PE=1 SV=2	POGK_HUMAN	69 kDa		2	15
Lamina-associated polypeptide 2, isoforms beta/gamma OS=Homo sapiens OX=9606 GN=TMPO PE=1 SV=2	LAP2B_HUMAN	51 kDa	0	7	7
Ribose-phosphate pyrophosphokinase 2 OS=Homo sapiens OX=9606 GN=PRPS2 PE=1 SV=2	PRPS2_HUMAN	35 kDa	5	3	0
Zinc finger C3H1 domain-containing protein OS=Homo sapiens OX=9606 GN=ZFC3H1 PE=1 SV=3	ZC3H1_HUMAN	226 kDa			27
Aladin OS=Homo sapiens OX=9606 GN=AAAS PE=1 SV=1	AAAS_HUMAN	60 kDa	4	9	20
Far upstream element-binding protein 2 OS=Homo sapiens OX=9606 GN=KHSRP PE=1 SV=4	FUBP2_HUMAN	73 kDa	11	12	10
Double-strand break repair protein MRE11 OS=Homo sapiens OX=9606 GN=MRE11 PE=1 SV=3	MRE11_HUMAN	81 kDa	5	16	7
Puromycin-sensitive aminopeptidase OS=Homo sapiens OX=9606 GN=NPEPPS PE=1 SV=2	PSA_HUMAN	103 kDa	10	15	14
FACT complex subunit SSRP1 OS=Homo sapiens OX=9606 GN=SSRP1 PE=1 SV=1	SSRP1_HUMAN	81 kDa	7	9	5
RuvB-like 1 OS=Homo sapiens OX=9606 GN=RUVBL1 PE=1 SV=1	RUVB1_HUMAN	50 kDa	12	9	8
Pre-mRNA 3'-end-processing factor FIP1 OS=Homo sapiens OX=9606 GN=FIP1L1 PE=1 SV=1	FIP1_HUMAN	67 kDa	4	6	20
E3 ubiquitin-protein ligase SMURF1 OS=Homo sapiens OX=9606 GN=SMURF1 PE=1 SV=2	SMUF1_HUMAN	86 kDa	5	7	2
Protein transport protein Sec23B OS=Homo sapiens OX=9606 GN=SEC23B PE=1 SV=2	SC23B_HUMAN	86 kDa	9	6	9
Elongin-A OS=Homo sapiens OX=9606 GN=ELOA PE=1 SV=2	ELOA1_HUMAN	90 kDa		1	18
Glutamine and serine-rich protein 1 OS=Homo sapiens OX=9606 GN=QSER1 PE=1 SV=3	QSER1_HUMAN	190 kDa		11	20
HEAT repeat-containing protein 1 OS=Homo sapiens OX=9606 GN=HEATR1 PE=1 SV=3	HEAT1_HUMAN	242 kDa	0	3	25
Peroxiredoxin-1 OS=Homo sapiens OX=9606 GN=PRDX1 PE=1 SV=1	PRDX1_HUMAN	22 kDa	10	4	4
Catalase OS=Homo sapiens OX=9606 GN=CAT PE=1 SV=3	CATA_HUMAN	60 kDa	11	12	3
Annexin A6 OS=Homo sapiens OX=9606 GN=ANXA6 PE=1 SV=3	ANXA6_HUMAN	76 kDa	13	17	4
Phosphatidylinositol 3-kinase regulatory subunit beta OS=Homo sapiens OX=9606 GN=PIK3R2 PE=1 SV=2	P85B_HUMAN	82 kDa	2	4	26
Poly(U)-binding-splicing factor PUF60 OS=Homo sapiens OX=9606 GN=PUF60 PE=1 SV=1	PUF60_HUMAN	60 kDa	9	9	17
WD40 repeat-containing protein SMU1 OS=Homo sapiens OX=9606 GN=SMU1 PE=1 SV=2	SMU1_HUMAN	58 kDa	9	10	13
E3 ubiquitin-protein ligase SMURF2 OS=Homo sapiens OX=9606 GN=SMURF2 PE=1 SV=1	SMUF2_HUMAN	86 kDa	11	11	8
Niban-like protein 1 OS=Homo sapiens OX=9606 GN=FAM129B PE=1 SV=3	NIBL1_HUMAN	84 kDa	9	12	7
Cyclin-K OS=Homo sapiens OX=9606 GN=CCNK PE=1 SV=2	CCNK_HUMAN	64 kDa	1	2	17
Gasdermin-E OS=Homo sapiens OX=9606 GN=GSDME PE=1 SV=2	GSDME_HUMAN	55 kDa	1	10	25
Forkhead box protein M1 OS=Homo sapiens OX=9606 GN=FOXM1 PE=1 SV=3	FOXM1_HUMAN	84 kDa		3	25
Coatomer subunit gamma-1 OS=Homo sapiens OX=9606 GN=COPG1 PE=1 SV=1	COPG1_HUMAN	98 kDa	9	14	15
Gem-associated protein 4 OS=Homo sapiens OX=9606 GN=GEMIN4 PE=1 SV=2	GEMI4_HUMAN	120 kDa	2	11	21
Centrosomal protein of 72 kDa OS=Homo sapiens OX=9606 GN=CEP72 PE=1 SV=2	CEP72_HUMAN	72 kDa		6	23
Myocardin-related transcription factor B OS=Homo sapiens OX=9606 GN=MRTFB PE=1 SV=3	MRTFB_HUMAN	118 kDa	0	0	27
Upstream-binding protein 1 OS=Homo sapiens OX=9606 GN=UBP1 PE=1 SV=1	UBIP1_HUMAN	60 kDa		0	21
Annexin A1 OS=Homo sapiens OX=9606 GN=ANXA1 PE=1 SV=2	ANXA1_HUMAN	39 kDa	10	9	3
Leucine-rich repeat protein SHOC-2 OS=Homo sapiens OX=9606 GN=SHOC2 PE=1 SV=2	SHOC2_HUMAN	65 kDa	7	9	14
CREB-regulated transcription coactivator 3 OS=Homo sapiens OX=9606 GN=CRTC3 PE=1 SV=2	CRTC3_HUMAN	67 kDa	4	8	14
Calreticulin OS=Homo sapiens OX=9606 GN=CALR PE=1 SV=1	CALR_HUMAN	48 kDa	11	8	6
60S ribosomal protein L4 OS=Homo sapiens OX=9606 GN=RPL4 PE=1 SV=5	RL4_HUMAN	48 kDa	12	10	6
Lysine-specific demethylase 3B OS=Homo sapiens OX=9606 GN=KDM3B PE=1 SV=2	KDM3B_HUMAN	192 kDa		7	22
Junction-mediating and -regulatory protein OS=Homo sapiens OX=9606 GN=JMY PE=1 SV=2	JMY_HUMAN	111 kDa		0	23
Mesoderm induction early response protein 1 OS=Homo sapiens OX=9606 GN=MIER1 PE=1 SV=2	MIER1_HUMAN	58 kDa	9	10	7
AP-2 complex subunit alpha-1 OS=Homo sapiens OX=9606 GN=AP2A1 PE=1 SV=3	AP2A1_HUMAN	108 kDa	10	10	13
Phosphoribosylformylglycinamidine synthase OS=Homo sapiens OX=9606 GN=PFAS PE=1 SV=4	PUR4_HUMAN	145 kDa	11	12	9
Phosphorylase b kinase regulatory subunit beta OS=Homo sapiens OX=9606 GN=PHKB PE=1 SV=3	KPBB_HUMAN	125 kDa	9	7	12
Protein transport protein Sec24C OS=Homo sapiens OX=9606 GN=SEC24C PE=1 SV=3	SC24C_HUMAN	118 kDa	10	9	8
Parafibromin OS=Homo sapiens OX=9606 GN=CDC73 PE=1 SV=1	CDC73_HUMAN	61 kDa	10	9	8
Mitogen-activated protein kinase 7 OS=Homo sapiens OX=9606 GN=MAPK7 PE=1 SV=2	MK07_HUMAN	88 kDa		20	7
Protein O-linked-mannose beta-1,2-N-acetylglucosaminyltransferase 1 OS=Homo sapiens OX=9606 GN=POMGNT1 PE=1 SV=2	PMGT1_HUMAN	75 kDa		20	7
DNA-directed RNA polymerase, mitochondrial OS=Homo sapiens OX=9606 GN=POLRMT PE=1 SV=2	RPOM_HUMAN	139 kDa	8	9	19
Chromodomain-helicase-DNA-binding protein 4 OS=Homo sapiens OX=9606 GN=CHD4 PE=1 SV=2	CHD4_HUMAN	218 kDa	4	9	6
Plastin-3 OS=Homo sapiens OX=9606 GN=PLS3 PE=1 SV=4	PLST_HUMAN	71 kDa	14	11	4
Vacuolar protein sorting-associated protein 8 homolog OS=Homo sapiens OX=9606 GN=VPS8 PE=1 SV=3	VPS8_HUMAN	162 kDa	10	8	7
Liprin-beta-1 OS=Homo sapiens OX=9606 GN=PPFIBP1 PE=1 SV=2	LIPB1_HUMAN	114 kDa	1	7	11
Phosphoinositide 3-kinase regulatory subunit 4 OS=Homo sapiens OX=9606 GN=PIK3R4 PE=1 SV=3	PI3R4_HUMAN	153 kDa	5	5	17
Rap guanine nucleotide exchange factor 2 OS=Homo sapiens OX=9606 GN=RAPGEF2 PE=1 SV=1	RPGF2_HUMAN	167 kDa	11	17	8
Homeobox protein Meis1 OS=Homo sapiens OX=9606 GN=MEIS1 PE=1 SV=1	MEIS1_HUMAN	43 kDa	10	10	7
2-oxoglutarate dehydrogenase, mitochondrial OS=Homo sapiens OX=9606 GN=OGDH PE=1 SV=3	ODO1_HUMAN	116 kDa	12	7	8
Monofunctional C1-tetrahydrofolate synthase, mitochondrial OS=Homo sapiens OX=9606 GN=MTHFD1L PE=1 SV=1	C1TM_HUMAN	106 kDa	11	11	12
ATP-dependent RNA helicase DDX19A OS=Homo sapiens OX=9606 GN=DDX19A PE=1 SV=1	DD19A_HUMAN	54 kDa	11	12	7
Eukaryotic translation initiation factor 3 subunit D OS=Homo sapiens OX=9606 GN=EIF3D PE=1 SV=1	EIF3D_HUMAN	64 kDa	16	12	8
SWI/SNF-related matrix-associated actin-dependent regulator of chromatin subfamily B member 1 OS=Homo sapiens OX=9606 GN=SMARCB1 PE=1 SV=2	SNF5_HUMAN	44 kDa	14	7	10
Gem-associated protein 5 OS=Homo sapiens OX=9606 GN=GEMIN5 PE=1 SV=3	GEMI5_HUMAN	169 kDa	10	11	7
Probable ATP-dependent RNA helicase DDX20 OS=Homo sapiens OX=9606 GN=DDX20 PE=1 SV=2	DDX20_HUMAN	92 kDa	2	11	15
Calcium-binding mitochondrial carrier protein Aralar1 OS=Homo sapiens OX=9606 GN=SLC25A12 PE=1 SV=2	CMC1_HUMAN	75 kDa	4	5	7
DNA replication licensing factor MCM6 OS=Homo sapiens OX=9606 GN=MCM6 PE=1 SV=1	MCM6_HUMAN	93 kDa	11	11	6
Myosin-14 OS=Homo sapiens OX=9606 GN=MYH14 PE=1 SV=2	MYH14_HUMAN	228 kDa	8	0	0
Keratinocyte proline-rich protein OS=Homo sapiens OX=9606 GN=KPRP PE=1 SV=1	KPRP_HUMAN	64 kDa	6	4	0
Carnitine O-palmitoyltransferase 1, liver isoform OS=Homo sapiens OX=9606 GN=CPT1A PE=1 SV=2	CPT1A_HUMAN	88 kDa	4	10	11
GC-rich sequence DNA-binding factor 2 OS=Homo sapiens OX=9606 GN=GCFC2 PE=1 SV=2	GCFC2_HUMAN	89 kDa	5	7	15
AP-3 complex subunit beta-1 OS=Homo sapiens OX=9606 GN=AP3B1 PE=1 SV=3	AP3B1_HUMAN	121 kDa	11	10	12
Serrate RNA effector molecule homolog OS=Homo sapiens OX=9606 GN=SRRT PE=1 SV=1	SRRT_HUMAN	101 kDa	11	8	10
Krueppel-like factor 5 OS=Homo sapiens OX=9606 GN=KLF5 PE=1 SV=2	KLF5_HUMAN	51 kDa		9	15
Cleavage and polyadenylation specificity factor subunit 3 OS=Homo sapiens OX=9606 GN=CPSF3 PE=1 SV=1	CPSF3_HUMAN	77 kDa	3	5	22
Phosphoribosyl pyrophosphate synthase-associated protein 1 OS=Homo sapiens OX=9606 GN=PRPSAP1 PE=1 SV=2	KPRA_HUMAN	39 kDa	11	8	6
Structural maintenance of chromosomes protein 1A OS=Homo sapiens OX=9606 GN=SMC1A PE=1 SV=2	SMC1A_HUMAN	143 kDa	9	11	14
Ribosomal protein S6 kinase beta-2 OS=Homo sapiens OX=9606 GN=RPS6KB2 PE=1 SV=2	KS6B2_HUMAN	53 kDa		8	17
Rho guanine nucleotide exchange factor 17 OS=Homo sapiens OX=9606 GN=ARHGEF17 PE=1 SV=1	ARHGH_HUMAN	222 kDa			25
Uncharacterized protein KIAA1522 OS=Homo sapiens OX=9606 GN=KIAA1522 PE=1 SV=2	K1522_HUMAN	107 kDa		1	24
Chromodomain-helicase-DNA-binding protein 3 OS=Homo sapiens OX=9606 GN=CHD3 PE=1 SV=3	CHD3_HUMAN	227 kDa	1	5	22
Keratin, type II cuticular Hb3 OS=Homo sapiens OX=9606 GN=KRT83 PE=1 SV=2	KRT83_HUMAN	54 kDa	1	12	5
Unconventional myosin-Ib OS=Homo sapiens OX=9606 GN=MYO1B PE=1 SV=3	MYO1B_HUMAN	132 kDa	0	17	2
Serine/threonine-protein phosphatase 2A 65 kDa regulatory subunit A beta isoform OS=Homo sapiens OX=9606 GN=PPP2R1B PE=1 SV=3	2AAB_HUMAN	66 kDa	0	0	7
Ubiquitin-associated protein 2 OS=Homo sapiens OX=9606 GN=UBAP2 PE=1 SV=1	UBAP2_HUMAN	117 kDa	12	9	4
Protein bicaudal D homolog 1 OS=Homo sapiens OX=9606 GN=BICD1 PE=1 SV=3	BICD1_HUMAN	111 kDa	11	13	10
Glutamine--fructose-6-phosphate aminotransferase [isomerizing] 1 OS=Homo sapiens OX=9606 GN=GFPT1 PE=1 SV=3	GFPT1_HUMAN	79 kDa	11	14	7
Nuclear pore membrane glycoprotein 210 OS=Homo sapiens OX=9606 GN=NUP210 PE=1 SV=3	PO210_HUMAN	205 kDa	10	14	8
Catenin delta-1 OS=Homo sapiens OX=9606 GN=CTNND1 PE=1 SV=1	CTND1_HUMAN	108 kDa	7	12	11
Regulation of nuclear pre-mRNA domain-containing protein 2 OS=Homo sapiens OX=9606 GN=RPRD2 PE=1 SV=1	RPRD2_HUMAN	156 kDa	0	6	23
Constitutive coactivator of PPAR-gamma-like protein 2 OS=Homo sapiens OX=9606 GN=FAM120C PE=1 SV=3	F120C_HUMAN	121 kDa	10	11	9
Phenylalanine--tRNA ligase alpha subunit OS=Homo sapiens OX=9606 GN=FARSA PE=1 SV=3	SYFA_HUMAN	58 kDa	8	8	11
Protein disulfide-isomerase A4 OS=Homo sapiens OX=9606 GN=PDIA4 PE=1 SV=2	PDIA4_HUMAN	73 kDa	7	16	7
Histone-binding protein RBBP7 OS=Homo sapiens OX=9606 GN=RBBP7 PE=1 SV=1	RBBP7_HUMAN	48 kDa	7	7	11
Torsin-1A-interacting protein 1 OS=Homo sapiens OX=9606 GN=TOR1AIP1 PE=1 SV=2	TOIP1_HUMAN	66 kDa		18	11
Probable ATP-dependent RNA helicase DDX23 OS=Homo sapiens OX=9606 GN=DDX23 PE=1 SV=3	DDX23_HUMAN	96 kDa	8	12	11
Glycosaminoglycan xylosylkinase OS=Homo sapiens OX=9606 GN=FAM20B PE=1 SV=1	XYLK_HUMAN	46 kDa	4	13	6
Myopalladin OS=Homo sapiens OX=9606 GN=MYPN PE=1 SV=2	MYPN_HUMAN	145 kDa	1	9	17
ARF GTPase-activating protein GIT2 OS=Homo sapiens OX=9606 GN=GIT2 PE=1 SV=2	GIT2_HUMAN	85 kDa	11	5	7
Protein Wiz OS=Homo sapiens OX=9606 GN=WIZ PE=1 SV=2	WIZ_HUMAN	179 kDa			18
Zymogen granule protein 16 homolog B OS=Homo sapiens OX=9606 GN=ZG16B PE=1 SV=3	ZG16B_HUMAN	23 kDa	3	5	2
40S ribosomal protein S3 OS=Homo sapiens OX=9606 GN=RPS3 PE=1 SV=2	RS3_HUMAN	27 kDa	11	9	3
40S ribosomal protein SA OS=Homo sapiens OX=9606 GN=RPSA PE=1 SV=4	RSSA_HUMAN	33 kDa	8	8	6
Probable fibrosin-1 OS=Homo sapiens OX=9606 GN=FBRS PE=1 SV=3	FBRS_HUMAN	48 kDa	7	4	8
Nucleoporin NDC1 OS=Homo sapiens OX=9606 GN=NDC1 PE=1 SV=2	NDC1_HUMAN	76 kDa		4	16
CTP synthase 1 OS=Homo sapiens OX=9606 GN=CTPS1 PE=1 SV=2	PYRG1_HUMAN	67 kDa	11	11	8
Regulator of nonsense transcripts 2 OS=Homo sapiens OX=9606 GN=UPF2 PE=1 SV=1	RENT2_HUMAN	148 kDa	3	7	22
Methylcrotonoyl-CoA carboxylase beta chain, mitochondrial OS=Homo sapiens OX=9606 GN=MCCC2 PE=1 SV=1	MCCB_HUMAN	61 kDa	6	11	8
Caseinolytic peptidase B protein homolog OS=Homo sapiens OX=9606 GN=CLPB PE=1 SV=1	CLPB_HUMAN	79 kDa	6	11	12
Ubiquitin carboxyl-terminal hydrolase 43 OS=Homo sapiens OX=9606 GN=USP43 PE=1 SV=2	UBP43_HUMAN	123 kDa	0	14	14
Probable 28S rRNA (cytosine-C(5))-methyltransferase OS=Homo sapiens OX=9606 GN=NSUN5 PE=1 SV=2	NSUN5_HUMAN	47 kDa	5	15	9
Kinesin-like protein KIF18B OS=Homo sapiens OX=9606 GN=KIF18B PE=1 SV=4	KI18B_HUMAN	93 kDa		4	23
Heterogeneous nuclear ribonucleoprotein H2 OS=Homo sapiens OX=9606 GN=HNRNPH2 PE=1 SV=1	HNRH2_HUMAN	49 kDa	7	4	0
Tripeptidyl-peptidase 2 OS=Homo sapiens OX=9606 GN=TPP2 PE=1 SV=4	TPP2_HUMAN	138 kDa	19	13	2
Arginase-1 OS=Homo sapiens OX=9606 GN=ARG1 PE=1 SV=2	ARGI1_HUMAN	35 kDa	7	5	5
Peroxisomal multifunctional enzyme type 2 OS=Homo sapiens OX=9606 GN=HSD17B4 PE=1 SV=3	DHB4_HUMAN	80 kDa	10	8	5
Nuclear pore complex protein Nup98-Nup96 OS=Homo sapiens OX=9606 GN=NUP98 PE=1 SV=4	NUP98_HUMAN	198 kDa	9	11	7
Guanine nucleotide exchange factor VAV2 OS=Homo sapiens OX=9606 GN=VAV2 PE=1 SV=2	VAV2_HUMAN	101 kDa	14	9	8
Casein kinase II subunit alpha OS=Homo sapiens OX=9606 GN=CSNK2A1 PE=1 SV=1	CSK21_HUMAN	45 kDa	16	9	5
Tensin-3 OS=Homo sapiens OX=9606 GN=TNS3 PE=1 SV=2	TENS3_HUMAN	155 kDa	7	7	11
Heterogeneous nuclear ribonucleoprotein F OS=Homo sapiens OX=9606 GN=HNRNPF PE=1 SV=3	HNRPF_HUMAN	46 kDa	8	5	3
Nicotinamide phosphoribosyltransferase OS=Homo sapiens OX=9606 GN=NAMPT PE=1 SV=1	NAMPT_HUMAN	56 kDa	6	11	8
R3H domain-containing protein 1 OS=Homo sapiens OX=9606 GN=R3HDM1 PE=1 SV=3	R3HD1_HUMAN	121 kDa		1	17
Ribonucleoside-diphosphate reductase large subunit OS=Homo sapiens OX=9606 GN=RRM1 PE=1 SV=1	RIR1_HUMAN	90 kDa	7	12	9
Pleckstrin homology-like domain family B member 3 OS=Homo sapiens OX=9606 GN=PHLDB3 PE=2 SV=3	PHLB3_HUMAN	72 kDa		18	10
RNA-binding protein 15 OS=Homo sapiens OX=9606 GN=RBM15 PE=1 SV=2	RBM15_HUMAN	107 kDa		4	23
Protocadherin Fat 1 OS=Homo sapiens OX=9606 GN=FAT1 PE=1 SV=2	FAT1_HUMAN	506 kDa	1	0	25
Pyrroline-5-carboxylate reductase 3 OS=Homo sapiens OX=9606 GN=PYCR3 PE=1 SV=3	P5CR3_HUMAN	29 kDa	13	8	1
Desmocollin-1 OS=Homo sapiens OX=9606 GN=DSC1 PE=1 SV=2	DSC1_HUMAN	100 kDa	15	3	6
Zinc transporter 1 OS=Homo sapiens OX=9606 GN=SLC30A1 PE=1 SV=3	ZNT1_HUMAN	55 kDa	10	5	4
Serpin B12 OS=Homo sapiens OX=9606 GN=SERPINB12 PE=1 SV=1	SPB12_HUMAN	46 kDa	10	6	3
Basigin OS=Homo sapiens OX=9606 GN=BSG PE=1 SV=2	BASI_HUMAN	42 kDa	2	14	9
Zinc finger CCCH-type antiviral protein 1-like OS=Homo sapiens OX=9606 GN=ZC3HAV1L PE=1 SV=2	ZCCHL_HUMAN	33 kDa	12	8	5
Rho guanine nucleotide exchange factor 2 OS=Homo sapiens OX=9606 GN=ARHGEF2 PE=1 SV=4	ARHG2_HUMAN	112 kDa	7	10	11
DNA replication licensing factor MCM4 OS=Homo sapiens OX=9606 GN=MCM4 PE=1 SV=5	MCM4_HUMAN	97 kDa	11	14	5
SLIT-ROBO Rho GTPase-activating protein 2 OS=Homo sapiens OX=9606 GN=SRGAP2 PE=1 SV=3	SRGP2_HUMAN	121 kDa	1	7	9
Hexokinase-2 OS=Homo sapiens OX=9606 GN=HK2 PE=1 SV=2	HXK2_HUMAN	102 kDa	1	16	11
FYVE, RhoGEF and PH domain-containing protein 1 OS=Homo sapiens OX=9606 GN=FGD1 PE=1 SV=2	FGD1_HUMAN	107 kDa	7	9	8
Oxysterols receptor LXR-beta OS=Homo sapiens OX=9606 GN=NR1H2 PE=1 SV=2	NR1H2_HUMAN	51 kDa		8	12
Eukaryotic translation initiation factor 2A OS=Homo sapiens OX=9606 GN=EIF2A PE=1 SV=3	EIF2A_HUMAN	65 kDa	10	5	7
Dynein assembly factor 5, axonemal OS=Homo sapiens OX=9606 GN=DNAAF5 PE=1 SV=4	DAAF5_HUMAN	94 kDa	3	9	12
Metastasis-associated protein MTA2 OS=Homo sapiens OX=9606 GN=MTA2 PE=1 SV=1	MTA2_HUMAN	75 kDa	3	6	14
CLIP-associating protein 1 OS=Homo sapiens OX=9606 GN=CLASP1 PE=1 SV=1	CLAP1_HUMAN	169 kDa	7	9	14
TNFAIP3-interacting protein 1 OS=Homo sapiens OX=9606 GN=TNIP1 PE=1 SV=2	TNIP1_HUMAN	72 kDa		2	20
Proteasome adapter and scaffold protein ECM29 OS=Homo sapiens OX=9606 GN=ECPAS PE=1 SV=2	ECM29_HUMAN	204 kDa	6	21	6
AMP deaminase 2 OS=Homo sapiens OX=9606 GN=AMPD2 PE=1 SV=2	AMPD2_HUMAN	101 kDa	11	7	6
Protein FAM98B OS=Homo sapiens OX=9606 GN=FAM98B PE=1 SV=2	FA98B_HUMAN	46 kDa	3	3	9
Bifunctional coenzyme A synthase OS=Homo sapiens OX=9606 GN=COASY PE=1 SV=4	COASY_HUMAN	62 kDa	7	9	9
Neural cell adhesion molecule L1 OS=Homo sapiens OX=9606 GN=L1CAM PE=1 SV=2	L1CAM_HUMAN	140 kDa	9	11	4
Tubulin--tyrosine ligase-like protein 12 OS=Homo sapiens OX=9606 GN=TTLL12 PE=1 SV=2	TTL12_HUMAN	74 kDa	10	11	4
Protein disulfide-isomerase A6 OS=Homo sapiens OX=9606 GN=PDIA6 PE=1 SV=1	PDIA6_HUMAN	48 kDa	10	9	4
Multifunctional protein ADE2 OS=Homo sapiens OX=9606 GN=PAICS PE=1 SV=3	PUR6_HUMAN	47 kDa	13	12	4
Prickle planar cell polarity protein 3 OS=Homo sapiens OX=9606 GN=PRICKLE3 PE=1 SV=2	PRIC3_HUMAN	69 kDa	6	13	8
Protein unc-45 homolog A OS=Homo sapiens OX=9606 GN=UNC45A PE=1 SV=1	UN45A_HUMAN	103 kDa	1	10	18
Next to BRCA1 gene 1 protein OS=Homo sapiens OX=9606 GN=NBR1 PE=1 SV=3	NBR1_HUMAN	107 kDa		8	15
Nuclear receptor subfamily 4 group A member 2 OS=Homo sapiens OX=9606 GN=NR4A2 PE=1 SV=1	NR4A2_HUMAN	67 kDa	0	4	15
Formin-like protein 1 OS=Homo sapiens OX=9606 GN=FMNL1 PE=1 SV=3	FMNL1_HUMAN	122 kDa	0	7	12
Lactotransferrin OS=Homo sapiens OX=9606 GN=LTF PE=1 SV=6	TRFL_HUMAN	78 kDa	7	4	4
Eukaryotic translation initiation factor 2 subunit 1 OS=Homo sapiens OX=9606 GN=EIF2S1 PE=1 SV=3	IF2A_HUMAN	36 kDa	10	9	2
Prolyl 3-hydroxylase 1 OS=Homo sapiens OX=9606 GN=P3H1 PE=1 SV=2	P3H1_HUMAN	83 kDa	8	10	10
SLIT-ROBO Rho GTPase-activating protein 1 OS=Homo sapiens OX=9606 GN=SRGAP1 PE=1 SV=1	SRGP1_HUMAN	124 kDa	12	7	9
Transferrin receptor protein 1 OS=Homo sapiens OX=9606 GN=TFRC PE=1 SV=2	TFR1_HUMAN	85 kDa	10	10	9
Suprabasin OS=Homo sapiens OX=9606 GN=SBSN PE=1 SV=2	SBSN_HUMAN	61 kDa	17	1	8
WD repeat-containing protein 5 OS=Homo sapiens OX=9606 GN=WDR5 PE=1 SV=1	WDR5_HUMAN	37 kDa	12	9	4
Transcription factor AP-2-alpha OS=Homo sapiens OX=9606 GN=TFAP2A PE=1 SV=1	AP2A_HUMAN	48 kDa	5	10	7
Ubiquitin carboxyl-terminal hydrolase 30 OS=Homo sapiens OX=9606 GN=USP30 PE=1 SV=1	UBP30_HUMAN	59 kDa	8	9	13
Probable ATP-dependent RNA helicase DHX34 OS=Homo sapiens OX=9606 GN=DHX34 PE=1 SV=2	DHX34_HUMAN	128 kDa	6	15	11
Rho guanine nucleotide exchange factor 1 OS=Homo sapiens OX=9606 GN=ARHGEF1 PE=1 SV=2	ARHG1_HUMAN	102 kDa	8	8	15
Periplakin OS=Homo sapiens OX=9606 GN=PPL PE=1 SV=4	PEPL_HUMAN	205 kDa	18	0	1
UDP-glucose:glycoprotein glucosyltransferase 2 OS=Homo sapiens OX=9606 GN=UGGT2 PE=1 SV=4	UGGG2_HUMAN	175 kDa	0	11	16
Rap guanine nucleotide exchange factor 6 OS=Homo sapiens OX=9606 GN=RAPGEF6 PE=1 SV=2	RPGF6_HUMAN	179 kDa	2	10	9
Zinc finger and BTB domain-containing protein 21 OS=Homo sapiens OX=9606 GN=ZBTB21 PE=1 SV=2	ZBT21_HUMAN	119 kDa			24
Immunoglobulin kappa constant OS=Homo sapiens OX=9606 GN=IGKC PE=1 SV=2	IGKC_HUMAN	12 kDa	5	4	3
RNA-binding protein FUS OS=Homo sapiens OX=9606 GN=FUS PE=1 SV=1	FUS_HUMAN	53 kDa	6	6	6
RNA-binding protein 42 OS=Homo sapiens OX=9606 GN=RBM42 PE=1 SV=1	RBM42_HUMAN	50 kDa	1	2	9
S-methyl-5'-thioadenosine phosphorylase OS=Homo sapiens OX=9606 GN=MTAP PE=1 SV=2	MTAP_HUMAN	31 kDa	12	8	1
60S acidic ribosomal protein P0 OS=Homo sapiens OX=9606 GN=RPLP0 PE=1 SV=1	RLA0_HUMAN	34 kDa	9	7	2
Glutamine-dependent NAD(+) synthetase OS=Homo sapiens OX=9606 GN=NADSYN1 PE=1 SV=3	NADE_HUMAN	79 kDa	12	9	4
RNA helicase aquarius OS=Homo sapiens OX=9606 GN=AQR PE=1 SV=4	AQR_HUMAN	171 kDa	10	9	8
Nuclear pore complex protein Nup160 OS=Homo sapiens OX=9606 GN=NUP160 PE=1 SV=3	NU160_HUMAN	162 kDa	4	15	7
26S proteasome non-ATPase regulatory subunit 3 OS=Homo sapiens OX=9606 GN=PSMD3 PE=1 SV=2	PSMD3_HUMAN	61 kDa	6	14	7
Lipoamide acyltransferase component of branched-chain alpha-keto acid dehydrogenase complex, mitochondrial OS=Homo sapiens OX=9606 GN=DBT PE=1 SV=3	ODB2_HUMAN	53 kDa	14	9	5
Microprocessor complex subunit DGCR8 OS=Homo sapiens OX=9606 GN=DGCR8 PE=1 SV=1	DGCR8_HUMAN	86 kDa	0	4	17
Structural maintenance of chromosomes flexible hinge domain-containing protein 1 OS=Homo sapiens OX=9606 GN=SMCHD1 PE=1 SV=2	SMHD1_HUMAN	226 kDa	11	14	3
Lamin-B1 OS=Homo sapiens OX=9606 GN=LMNB1 PE=1 SV=2	LMNB1_HUMAN	66 kDa	3	9	2
Phosphoribosyl pyrophosphate synthase-associated protein 2 OS=Homo sapiens OX=9606 GN=PRPSAP2 PE=1 SV=1	KPRB_HUMAN	41 kDa	13	9	5
Polypeptide N-acetylgalactosaminyltransferase 10 OS=Homo sapiens OX=9606 GN=GALNT10 PE=1 SV=2	GLT10_HUMAN	69 kDa		20	4
Calcium uptake protein 2, mitochondrial OS=Homo sapiens OX=9606 GN=MICU2 PE=1 SV=2	MICU2_HUMAN	50 kDa		18	9
Plexin-A1 OS=Homo sapiens OX=9606 GN=PLXNA1 PE=1 SV=3	PLXA1_HUMAN	211 kDa		28	0
Nucleophosmin OS=Homo sapiens OX=9606 GN=NPM1 PE=1 SV=2	NPM_HUMAN	33 kDa	8	6	3
Protein transport protein Sec24B OS=Homo sapiens OX=9606 GN=SEC24B PE=1 SV=2	SC24B_HUMAN	137 kDa	10	5	2
Nuclease-sensitive element-binding protein 1 OS=Homo sapiens OX=9606 GN=YBX1 PE=1 SV=3	YBOX1_HUMAN	36 kDa	7	7	4
Importin-4 OS=Homo sapiens OX=9606 GN=IPO4 PE=1 SV=2	IPO4_HUMAN	119 kDa	7	9	10
Actin-like protein 6A OS=Homo sapiens OX=9606 GN=ACTL6A PE=1 SV=1	ACL6A_HUMAN	47 kDa	14	10	1
Protein RCC2 OS=Homo sapiens OX=9606 GN=RCC2 PE=1 SV=2	RCC2_HUMAN	56 kDa	3	11	10
Cullin-4A OS=Homo sapiens OX=9606 GN=CUL4A PE=1 SV=3	CUL4A_HUMAN	88 kDa	9	9	5
Serine/threonine-protein phosphatase PP1-gamma catalytic subunit OS=Homo sapiens OX=9606 GN=PPP1CC PE=1 SV=1	PP1G_HUMAN	37 kDa	14	11	5
Protein ECT2 OS=Homo sapiens OX=9606 GN=ECT2 PE=1 SV=4	ECT2_HUMAN	104 kDa		2	20
Caskin-2 OS=Homo sapiens OX=9606 GN=CASKIN2 PE=1 SV=2	CSKI2_HUMAN	127 kDa		1	19
Pre-rRNA-processing protein TSR1 homolog OS=Homo sapiens OX=9606 GN=TSR1 PE=1 SV=1	TSR1_HUMAN	92 kDa	10	8	12
Pre-mRNA-processing factor 40 homolog B OS=Homo sapiens OX=9606 GN=PRPF40B PE=1 SV=1	PR40B_HUMAN	99 kDa		1	18
Mdm2-binding protein OS=Homo sapiens OX=9606 GN=MTBP PE=1 SV=1	MTBP_HUMAN	102 kDa		8	19
Zinc transporter ZIP6 OS=Homo sapiens OX=9606 GN=SLC39A6 PE=1 SV=3	S39A6_HUMAN	85 kDa	7	4	4
Plasma membrane calcium-transporting ATPase 1 OS=Homo sapiens OX=9606 GN=ATP2B1 PE=1 SV=4	AT2B1_HUMAN	135 kDa	5	4	6
Cathepsin D OS=Homo sapiens OX=9606 GN=CTSD PE=1 SV=1	CATD_HUMAN	45 kDa	10	4	4
Eukaryotic translation initiation factor 2 subunit 2 OS=Homo sapiens OX=9606 GN=EIF2S2 PE=1 SV=2	IF2B_HUMAN	38 kDa	8	4	3
Immunoglobulin gamma-1 heavy chain OS=Homo sapiens OX=9606 PE=1 SV=2	IGG1_HUMAN (+1)	49 kDa	11	2	2
14-3-3 protein sigma OS=Homo sapiens OX=9606 GN=SFN PE=1 SV=1	1433S_HUMAN	28 kDa	17	2	2
KH domain-containing, RNA-binding, signal transduction-associated protein 1 OS=Homo sapiens OX=9606 GN=KHDRBS1 PE=1 SV=1	KHDR1_HUMAN	48 kDa	7	7	7
Sorbin and SH3 domain-containing protein 2 OS=Homo sapiens OX=9606 GN=SORBS2 PE=1 SV=3	SRBS2_HUMAN	124 kDa	7	6	11
Cell cycle and apoptosis regulator protein 2 OS=Homo sapiens OX=9606 GN=CCAR2 PE=1 SV=2	CCAR2_HUMAN	103 kDa	9	8	7
T-box transcription factor TBX1 OS=Homo sapiens OX=9606 GN=TBX1 PE=1 SV=1	TBX1_HUMAN	43 kDa	11	6	4
Importin subunit alpha-4 OS=Homo sapiens OX=9606 GN=KPNA3 PE=1 SV=2	IMA4_HUMAN	58 kDa	6	6	4
Transportin-1 OS=Homo sapiens OX=9606 GN=TNPO1 PE=1 SV=2	TNPO1_HUMAN	102 kDa	9	8	5
Transcription factor 20 OS=Homo sapiens OX=9606 GN=TCF20 PE=1 SV=3	TCF20_HUMAN	212 kDa	14	8	3
Glutaminyl-peptide cyclotransferase-like protein OS=Homo sapiens OX=9606 GN=QPCTL PE=1 SV=2	QPCTL_HUMAN	43 kDa		14	9
Casein kinase I isoform epsilon OS=Homo sapiens OX=9606 GN=CSNK1E PE=1 SV=1	KC1E_HUMAN	47 kDa	5	15	5
Transcription factor 7-like 2 OS=Homo sapiens OX=9606 GN=TCF7L2 PE=1 SV=2	TF7L2_HUMAN	68 kDa		3	11
Putative RNA-binding protein 15B OS=Homo sapiens OX=9606 GN=RBM15B PE=1 SV=3	RB15B_HUMAN	97 kDa	8	9	8
DnaJ homolog subfamily A member 1 OS=Homo sapiens OX=9606 GN=DNAJA1 PE=1 SV=2	DNJA1_HUMAN	45 kDa	8	6	6
Structural maintenance of chromosomes protein 3 OS=Homo sapiens OX=9606 GN=SMC3 PE=1 SV=2	SMC3_HUMAN	142 kDa	10	9	5
Nuclear receptor corepressor 1 OS=Homo sapiens OX=9606 GN=NCOR1 PE=1 SV=2	NCOR1_HUMAN	270 kDa	4	8	3
Claspin OS=Homo sapiens OX=9606 GN=CLSPN PE=1 SV=3	CLSPN_HUMAN	151 kDa		13	14
Myocardin-related transcription factor A OS=Homo sapiens OX=9606 GN=MRTFA PE=1 SV=1	MRTFA_HUMAN	99 kDa	0		16
Transcription factor E2-alpha OS=Homo sapiens OX=9606 GN=TCF3 PE=1 SV=1	TFE2_HUMAN	68 kDa		1	19
Ribosomal RNA processing protein 1 homolog A OS=Homo sapiens OX=9606 GN=RRP1 PE=1 SV=1	RRP1_HUMAN	53 kDa		3	16
Bleomycin hydrolase OS=Homo sapiens OX=9606 GN=BLMH PE=1 SV=1	BLMH_HUMAN	53 kDa	7	2	4
Glucocorticoid-induced transcript 1 protein OS=Homo sapiens OX=9606 GN=GLCCI1 PE=1 SV=1	GLCI1_HUMAN	58 kDa	10	8	7
E3 SUMO-protein ligase RanBP2 OS=Homo sapiens OX=9606 GN=RANBP2 PE=1 SV=2	RBP2_HUMAN	358 kDa	8	9	5
Influenza virus NS1A-binding protein OS=Homo sapiens OX=9606 GN=IVNS1ABP PE=1 SV=3	NS1BP_HUMAN	72 kDa	10	7	5
Septin-7 OS=Homo sapiens OX=9606 GN=SEPT7 PE=1 SV=2	SEPT7_HUMAN	51 kDa	7	6	5
Glycylpeptide N-tetradecanoyltransferase 1 OS=Homo sapiens OX=9606 GN=NMT1 PE=1 SV=2	NMT1_HUMAN	57 kDa	4	9	9
Fragile X mental retardation syndrome-related protein 1 OS=Homo sapiens OX=9606 GN=FXR1 PE=1 SV=3	FXR1_HUMAN	70 kDa	6	2	16
Switch-associated protein 70 OS=Homo sapiens OX=9606 GN=SWAP70 PE=1 SV=1	SWP70_HUMAN	69 kDa	5	18	4
SNW domain-containing protein 1 OS=Homo sapiens OX=9606 GN=SNW1 PE=1 SV=1	SNW1_HUMAN	61 kDa	1	7	16
Inactive histone-lysine N-methyltransferase 2E OS=Homo sapiens OX=9606 GN=KMT2E PE=1 SV=1	KMT2E_HUMAN	205 kDa	8	17	1
Long-chain-fatty-acid--CoA ligase 3 OS=Homo sapiens OX=9606 GN=ACSL3 PE=1 SV=3	ACSL3_HUMAN	80 kDa	0	14	3
Leucine-rich repeat-containing protein 40 OS=Homo sapiens OX=9606 GN=LRRC40 PE=1 SV=1	LRC40_HUMAN	68 kDa	9	13	6
Guanine nucleotide-binding protein G(k) subunit alpha OS=Homo sapiens OX=9606 GN=GNAI3 PE=1 SV=3	GNAI3_HUMAN	41 kDa	0	11	0
Pentatricopeptide repeat domain-containing protein 3, mitochondrial OS=Homo sapiens OX=9606 GN=PTCD3 PE=1 SV=3	PTCD3_HUMAN	79 kDa	6	7	6
Importin subunit alpha-3 OS=Homo sapiens OX=9606 GN=KPNA4 PE=1 SV=1	IMA3_HUMAN	58 kDa	6	8	7
RNA polymerase II-associated factor 1 homolog OS=Homo sapiens OX=9606 GN=PAF1 PE=1 SV=2	PAF1_HUMAN	60 kDa	11	10	2
Legumain OS=Homo sapiens OX=9606 GN=LGMN PE=1 SV=1	LGMN_HUMAN	49 kDa	7	5	5
Nucleosome assembly protein 1-like 1 OS=Homo sapiens OX=9606 GN=NAP1L1 PE=1 SV=1	NP1L1_HUMAN	45 kDa	7	8	6
ATP-dependent DNA/RNA helicase DHX36 OS=Homo sapiens OX=9606 GN=DHX36 PE=1 SV=2	DHX36_HUMAN	115 kDa	5	8	8
BTB/POZ domain-containing protein 7 OS=Homo sapiens OX=9606 GN=BTBD7 PE=1 SV=3	BTBD7_HUMAN	126 kDa		11	11
DNA mismatch repair protein Msh2 OS=Homo sapiens OX=9606 GN=MSH2 PE=1 SV=1	MSH2_HUMAN	105 kDa	6	12	8
Adenylosuccinate lyase OS=Homo sapiens OX=9606 GN=ADSL PE=1 SV=2	PUR8_HUMAN	55 kDa	6	9	7
60S ribosomal protein L3 OS=Homo sapiens OX=9606 GN=RPL3 PE=1 SV=2	RL3_HUMAN	46 kDa	14	5	2
Engulfment and cell motility protein 2 OS=Homo sapiens OX=9606 GN=ELMO2 PE=1 SV=2	ELMO2_HUMAN	83 kDa	7	4	8
RNA-binding protein NOB1 OS=Homo sapiens OX=9606 GN=NOB1 PE=1 SV=1	NOB1_HUMAN	47 kDa	5	7	9
DnaJ homolog subfamily C member 13 OS=Homo sapiens OX=9606 GN=DNAJC13 PE=1 SV=5	DJC13_HUMAN	254 kDa	7	15	1
EH domain-binding protein 1-like protein 1 OS=Homo sapiens OX=9606 GN=EHBP1L1 PE=1 SV=2	EH1L1_HUMAN	162 kDa		25	3
Protein arginine N-methyltransferase 9 OS=Homo sapiens OX=9606 GN=PRMT9 PE=1 SV=1	ANM9_HUMAN	95 kDa	12	9	6
Growth factor receptor-bound protein 7 OS=Homo sapiens OX=9606 GN=GRB7 PE=1 SV=2	GRB7_HUMAN	60 kDa		6	17
Cytochrome c1, heme protein, mitochondrial OS=Homo sapiens OX=9606 GN=CYC1 PE=1 SV=3	CY1_HUMAN	35 kDa	4	9	2
Zinc finger protein 655 OS=Homo sapiens OX=9606 GN=ZNF655 PE=1 SV=3	ZN655_HUMAN	57 kDa	6	8	6
Nuclear protein localization protein 4 homolog OS=Homo sapiens OX=9606 GN=NPLOC4 PE=1 SV=3	NPL4_HUMAN	68 kDa	5	8	8
DDB1- and CUL4-associated factor 7 OS=Homo sapiens OX=9606 GN=DCAF7 PE=1 SV=1	DCAF7_HUMAN	39 kDa	12	8	5
2',5'-phosphodiesterase 12 OS=Homo sapiens OX=9606 GN=PDE12 PE=1 SV=2	PDE12_HUMAN	67 kDa	4	16	4
Elongation factor 1-delta OS=Homo sapiens OX=9606 GN=EEF1D PE=1 SV=5	EF1D_HUMAN	31 kDa	11	7	2
Adenosylhomocysteinase OS=Homo sapiens OX=9606 GN=AHCY PE=1 SV=4	SAHH_HUMAN	48 kDa	13	9	1
Phosphatidylinositol 5-phosphate 4-kinase type-2 gamma OS=Homo sapiens OX=9606 GN=PIP4K2C PE=1 SV=3	PI42C_HUMAN	47 kDa	9	7	3
Hypoxia up-regulated protein 1 OS=Homo sapiens OX=9606 GN=HYOU1 PE=1 SV=1	HYOU1_HUMAN	111 kDa	8	9	5
Fanconi anemia group D2 protein OS=Homo sapiens OX=9606 GN=FANCD2 PE=1 SV=2	FACD2_HUMAN	164 kDa	1	1	19
SRSF protein kinase 2 OS=Homo sapiens OX=9606 GN=SRPK2 PE=1 SV=3	SRPK2_HUMAN	78 kDa	3	2	15
Mitogen-activated protein kinase kinase kinase kinase 4 OS=Homo sapiens OX=9606 GN=MAP4K4 PE=1 SV=2	M4K4_HUMAN	142 kDa	7	8	5
Dedicator of cytokinesis protein 10 OS=Homo sapiens OX=9606 GN=DOCK10 PE=1 SV=3	DOC10_HUMAN	250 kDa	7	14	3
Transcription factor ETV6 OS=Homo sapiens OX=9606 GN=ETV6 PE=1 SV=1	ETV6_HUMAN	53 kDa	8	6	8
Kinase suppressor of Ras 1 OS=Homo sapiens OX=9606 GN=KSR1 PE=1 SV=3	KSR1_HUMAN	102 kDa	1	4	17
Coiled-coil and C2 domain-containing protein 1A OS=Homo sapiens OX=9606 GN=CC2D1A PE=1 SV=1	C2D1A_HUMAN	104 kDa		15	9
Spermatogenesis-associated serine-rich protein 2 OS=Homo sapiens OX=9606 GN=SPATS2 PE=1 SV=1	SPAS2_HUMAN	60 kDa		2	19
Probable ATP-dependent RNA helicase DDX56 OS=Homo sapiens OX=9606 GN=DDX56 PE=1 SV=1	DDX56_HUMAN	62 kDa		1	22
Triosephosphate isomerase OS=Homo sapiens OX=9606 GN=TPI1 PE=1 SV=3	TPIS_HUMAN	31 kDa	14		11
DnaJ homolog subfamily C member 7 OS=Homo sapiens OX=9606 GN=DNAJC7 PE=1 SV=2	DNJC7_HUMAN	56 kDa		1	25
Centrosome and spindle pole-associated protein 1 OS=Homo sapiens OX=9606 GN=CSPP1 PE=1 SV=4	CSPP1_HUMAN	146 kDa			20
Zinc-alpha-2-glycoprotein OS=Homo sapiens OX=9606 GN=AZGP1 PE=1 SV=2	ZA2G_HUMAN	34 kDa	4	2	6
Nucleosome-remodeling factor subunit BPTF OS=Homo sapiens OX=9606 GN=BPTF PE=1 SV=3	BPTF_HUMAN	338 kDa	1	0	6
Succinate dehydrogenase [ubiquinone] flavoprotein subunit, mitochondrial OS=Homo sapiens OX=9606 GN=SDHA PE=1 SV=2	SDHA_HUMAN	73 kDa	5	6	6
Ankyrin repeat domain-containing protein 17 OS=Homo sapiens OX=9606 GN=ANKRD17 PE=1 SV=3	ANR17_HUMAN	274 kDa	5	8	10
Importin-5 OS=Homo sapiens OX=9606 GN=IPO5 PE=1 SV=4	IPO5_HUMAN	124 kDa	5	10	10
Heterogeneous nuclear ribonucleoprotein D0 OS=Homo sapiens OX=9606 GN=HNRNPD PE=1 SV=1	HNRPD_HUMAN	38 kDa	12	7	1
DNA topoisomerase 2-alpha OS=Homo sapiens OX=9606 GN=TOP2A PE=1 SV=3	TOP2A_HUMAN	174 kDa	10	8	1
Nucleosome assembly protein 1-like 4 OS=Homo sapiens OX=9606 GN=NAP1L4 PE=1 SV=1	NP1L4_HUMAN	43 kDa	11	9	7
Protein POF1B OS=Homo sapiens OX=9606 GN=POF1B PE=1 SV=3	POF1B_HUMAN	68 kDa	15	1	2
Tight junction protein ZO-2 OS=Homo sapiens OX=9606 GN=TJP2 PE=1 SV=2	ZO2_HUMAN	134 kDa	11	7	8
Phosphorylase b kinase regulatory subunit alpha, liver isoform OS=Homo sapiens OX=9606 GN=PHKA2 PE=1 SV=1	KPB2_HUMAN	138 kDa	12	7	3
Aconitate hydratase, mitochondrial OS=Homo sapiens OX=9606 GN=ACO2 PE=1 SV=2	ACON_HUMAN	85 kDa	5	9	7
Integrator complex subunit 3 OS=Homo sapiens OX=9606 GN=INTS3 PE=1 SV=1	INT3_HUMAN	118 kDa	5	6	9
Coiled-coil domain-containing protein 97 OS=Homo sapiens OX=9606 GN=CCDC97 PE=1 SV=1	CCD97_HUMAN	39 kDa	9	3	11
Aldehyde dehydrogenase family 3 member B1 OS=Homo sapiens OX=9606 GN=ALDH3B1 PE=1 SV=1	AL3B1_HUMAN	52 kDa		11	8
Rotatin OS=Homo sapiens OX=9606 GN=RTTN PE=1 SV=3	RTTN_HUMAN	249 kDa	0	18	5
Phosphatidylinositol 4-phosphate 3-kinase C2 domain-containing subunit alpha OS=Homo sapiens OX=9606 GN=PIK3C2A PE=1 SV=2	P3C2A_HUMAN	191 kDa	0	1	23
PWWP domain-containing protein 2B OS=Homo sapiens OX=9606 GN=PWWP2B PE=1 SV=3	PWP2B_HUMAN	64 kDa			20
Envoplakin OS=Homo sapiens OX=9606 GN=EVPL PE=1 SV=3	EVPL_HUMAN	232 kDa	18		0
TRAF-type zinc finger domain-containing protein 1 OS=Homo sapiens OX=9606 GN=TRAFD1 PE=1 SV=1	TRAD1_HUMAN	65 kDa			20
Y-box-binding protein 3 OS=Homo sapiens OX=9606 GN=YBX3 PE=1 SV=4	YBOX3_HUMAN	40 kDa	8	4	4
Forkhead box protein L2 OS=Homo sapiens OX=9606 GN=FOXL2 PE=1 SV=1	FOXL2_HUMAN	39 kDa	3	6	6
RNA-binding protein 10 OS=Homo sapiens OX=9606 GN=RBM10 PE=1 SV=3	RBM10_HUMAN	104 kDa	9	4	9
Protein arginine N-methyltransferase 5 OS=Homo sapiens OX=9606 GN=PRMT5 PE=1 SV=4	ANM5_HUMAN	73 kDa	8	7	8
Cystathionine gamma-lyase OS=Homo sapiens OX=9606 GN=CTH PE=1 SV=3	CGL_HUMAN	45 kDa	12	7	5
Nuclear receptor-binding protein 2 OS=Homo sapiens OX=9606 GN=NRBP2 PE=1 SV=2	NRBP2_HUMAN	58 kDa	4	6	2
4-hydroxyphenylpyruvate dioxygenase OS=Homo sapiens OX=9606 GN=HPD PE=1 SV=2	HPPD_HUMAN	45 kDa	9	8	2
Sulfhydryl oxidase 2 OS=Homo sapiens OX=9606 GN=QSOX2 PE=1 SV=3	QSOX2_HUMAN	78 kDa	5	8	7
Helicase SKI2W OS=Homo sapiens OX=9606 GN=SKIV2L PE=1 SV=3	SKIV2_HUMAN	138 kDa	8	8	8
Pre-B-cell leukemia transcription factor 1 OS=Homo sapiens OX=9606 GN=PBX1 PE=1 SV=1	PBX1_HUMAN	47 kDa	6	5	3
Aminopeptidase B OS=Homo sapiens OX=9606 GN=RNPEP PE=1 SV=2	AMPB_HUMAN	73 kDa	12	7	5
Rho GTPase-activating protein 21 OS=Homo sapiens OX=9606 GN=ARHGAP21 PE=1 SV=2	RHG21_HUMAN	217 kDa	1	11	11
Exonuclease 3'-5' domain-containing protein 2 OS=Homo sapiens OX=9606 GN=EXD2 PE=1 SV=2	EXD2_HUMAN	70 kDa		15	3
ETS domain-containing transcription factor ERF OS=Homo sapiens OX=9606 GN=ERF PE=1 SV=2	ERF_HUMAN	59 kDa	0	2	16
Inositol 1,4,5-trisphosphate receptor type 2 OS=Homo sapiens OX=9606 GN=ITPR2 PE=1 SV=2	ITPR2_HUMAN	308 kDa	0	2	9
Guanine nucleotide-binding protein G(i) subunit alpha-1 OS=Homo sapiens OX=9606 GN=GNAI1 PE=1 SV=2	GNAI1_HUMAN	40 kDa	0	5	0
Delta(24)-sterol reductase OS=Homo sapiens OX=9606 GN=DHCR24 PE=1 SV=2	DHC24_HUMAN	60 kDa	3	5	7
Anion exchange protein 2 OS=Homo sapiens OX=9606 GN=SLC4A2 PE=1 SV=4	B3A2_HUMAN	137 kDa	5	5	3
Nipped-B-like protein OS=Homo sapiens OX=9606 GN=NIPBL PE=1 SV=2	NIPBL_HUMAN	316 kDa	4	9	11
IQ motif and SEC7 domain-containing protein 1 OS=Homo sapiens OX=9606 GN=IQSEC1 PE=1 SV=1	IQEC1_HUMAN	108 kDa	11	7	3
Cation-independent mannose-6-phosphate receptor OS=Homo sapiens OX=9606 GN=IGF2R PE=1 SV=3	MPRI_HUMAN	274 kDa	3	10	9
Glycine--tRNA ligase OS=Homo sapiens OX=9606 GN=GARS PE=1 SV=3	GARS_HUMAN	83 kDa	5	8	5
Receptor-interacting serine/threonine-protein kinase 2 OS=Homo sapiens OX=9606 GN=RIPK2 PE=1 SV=2	RIPK2_HUMAN	61 kDa	7	6	3
U4/U6.U5 tri-snRNP-associated protein 2 OS=Homo sapiens OX=9606 GN=USP39 PE=1 SV=2	SNUT2_HUMAN	65 kDa	7	5	6
Negative elongation factor B OS=Homo sapiens OX=9606 GN=NELFB PE=1 SV=1	NELFB_HUMAN	66 kDa	1	1	17
Prolyl 4-hydroxylase subunit alpha-1 OS=Homo sapiens OX=9606 GN=P4HA1 PE=1 SV=2	P4HA1_HUMAN	61 kDa	3	8	8
Alpha-mannosidase 2 OS=Homo sapiens OX=9606 GN=MAN2A1 PE=1 SV=2	MA2A1_HUMAN	131 kDa	1	14	4
14-3-3 protein zeta/delta OS=Homo sapiens OX=9606 GN=YWHAZ PE=1 SV=1	1433Z_HUMAN	28 kDa	7	3	1
Syntaxin-binding protein 2 OS=Homo sapiens OX=9606 GN=STXBP2 PE=1 SV=2	STXB2_HUMAN	66 kDa	6	10	6
ETS-related transcription factor Elf-2 OS=Homo sapiens OX=9606 GN=ELF2 PE=1 SV=2	ELF2_HUMAN	64 kDa		12	1
Ubiquitin carboxyl-terminal hydrolase 24 OS=Homo sapiens OX=9606 GN=USP24 PE=1 SV=3	UBP24_HUMAN	294 kDa	1	7	12
Tetratricopeptide repeat protein 37 OS=Homo sapiens OX=9606 GN=TTC37 PE=1 SV=1	TTC37_HUMAN	175 kDa	8	7	9
Unconventional myosin-Vc OS=Homo sapiens OX=9606 GN=MYO5C PE=1 SV=2	MYO5C_HUMAN	203 kDa	0	19	2
Serine/threonine-protein kinase TAO2 OS=Homo sapiens OX=9606 GN=TAOK2 PE=1 SV=2	TAOK2_HUMAN	138 kDa	1	1	16
Vasodilator-stimulated phosphoprotein OS=Homo sapiens OX=9606 GN=VASP PE=1 SV=3	VASP_HUMAN	40 kDa	1	2	18
Ciliogenesis and planar polarity effector 1 OS=Homo sapiens OX=9606 GN=CPLANE1 PE=1 SV=4	CPLN1_HUMAN	362 kDa	0	3	16
Anaphase-promoting complex subunit 1 OS=Homo sapiens OX=9606 GN=ANAPC1 PE=1 SV=1	APC1_HUMAN	217 kDa	5	14	5
Rapamycin-insensitive companion of mTOR OS=Homo sapiens OX=9606 GN=RICTOR PE=1 SV=1	RICTR_HUMAN	192 kDa	0	7	14
Myotubularin-related protein 5 OS=Homo sapiens OX=9606 GN=SBF1 PE=1 SV=4	MTMR5_HUMAN	208 kDa	4	18	1
Caspase-2 OS=Homo sapiens OX=9606 GN=CASP2 PE=1 SV=2	CASP2_HUMAN	51 kDa		1	21
Abl interactor 2 OS=Homo sapiens OX=9606 GN=ABI2 PE=1 SV=1	ABI2_HUMAN	56 kDa		1	9
AT-rich interactive domain-containing protein 1A OS=Homo sapiens OX=9606 GN=ARID1A PE=1 SV=3	ARI1A_HUMAN	242 kDa	1	1	16
Coiled-coil domain-containing protein 120 OS=Homo sapiens OX=9606 GN=CCDC120 PE=1 SV=1	CC120_HUMAN	68 kDa			18
Zinc finger CCCH-type antiviral protein 1 OS=Homo sapiens OX=9606 GN=ZC3HAV1 PE=1 SV=3	ZCCHV_HUMAN	101 kDa	6	11	6
E3 ubiquitin-protein ligase Hakai OS=Homo sapiens OX=9606 GN=CBLL1 PE=1 SV=1	HAKAI_HUMAN	55 kDa	7	5	5
Nuclear cap-binding protein subunit 1 OS=Homo sapiens OX=9606 GN=NCBP1 PE=1 SV=1	NCBP1_HUMAN	92 kDa	8	8	6
Elongator complex protein 3 OS=Homo sapiens OX=9606 GN=ELP3 PE=1 SV=2	ELP3_HUMAN	62 kDa	7	4	7
26S proteasome regulatory subunit 6A OS=Homo sapiens OX=9606 GN=PSMC3 PE=1 SV=3	PRS6A_HUMAN	49 kDa	10	7	3
Metalloprotease TIKI1 OS=Homo sapiens OX=9606 GN=TRABD2A PE=2 SV=3	TIKI1_HUMAN	58 kDa		3	12
Eukaryotic translation initiation factor 3 subunit F OS=Homo sapiens OX=9606 GN=EIF3F PE=1 SV=1	EIF3F_HUMAN	38 kDa	10	5	2
Serine/threonine-protein kinase TAO3 OS=Homo sapiens OX=9606 GN=TAOK3 PE=1 SV=2	TAOK3_HUMAN	105 kDa	2	7	10
General transcription factor 3C polypeptide 2 OS=Homo sapiens OX=9606 GN=GTF3C2 PE=1 SV=2	TF3C2_HUMAN	101 kDa		4	15
Serine/threonine-protein kinase N2 OS=Homo sapiens OX=9606 GN=PKN2 PE=1 SV=1	PKN2_HUMAN	112 kDa	1	8	8
RNA polymerase-associated protein CTR9 homolog OS=Homo sapiens OX=9606 GN=CTR9 PE=1 SV=1	CTR9_HUMAN	134 kDa	13	4	2
E3 ubiquitin-protein ligase RNF169 OS=Homo sapiens OX=9606 GN=RNF169 PE=1 SV=2	RN169_HUMAN	77 kDa	10	7	4
Pre-B-cell leukemia transcription factor 2 OS=Homo sapiens OX=9606 GN=PBX2 PE=1 SV=2	PBX2_HUMAN	46 kDa	11	6	2
Receptor of activated protein C kinase 1 OS=Homo sapiens OX=9606 GN=RACK1 PE=1 SV=3	RACK1_HUMAN	35 kDa	9	9	1
Phosphatidylinositol 4-kinase alpha OS=Homo sapiens OX=9606 GN=PI4KA PE=1 SV=4	PI4KA_HUMAN	237 kDa	2	20	3
Actin filament-associated protein 1 OS=Homo sapiens OX=9606 GN=AFAP1 PE=1 SV=2	AFAP1_HUMAN	81 kDa		2	12
Mastermind-like domain-containing protein 1 OS=Homo sapiens OX=9606 GN=MAMLD1 PE=1 SV=2	MAMD1_HUMAN	83 kDa		1	16
Alpha-1,6-mannosyl-glycoprotein 2-beta-N-acetylglucosaminyltransferase OS=Homo sapiens OX=9606 GN=MGAT2 PE=1 SV=1	MGAT2_HUMAN	52 kDa		12	3
Protoporphyrinogen oxidase OS=Homo sapiens OX=9606 GN=PPOX PE=1 SV=1	PPOX_HUMAN	51 kDa		10	10
Guanine nucleotide-binding protein subunit alpha-13 OS=Homo sapiens OX=9606 GN=GNA13 PE=1 SV=2	GNA13_HUMAN	44 kDa	0	7	4
RNA-binding protein 39 OS=Homo sapiens OX=9606 GN=RBM39 PE=1 SV=2	RBM39_HUMAN	59 kDa	4	3	6
Host cell factor 1 OS=Homo sapiens OX=9606 GN=HCFC1 PE=1 SV=2	HCFC1_HUMAN	209 kDa	5	4	6
Programmed cell death protein 4 OS=Homo sapiens OX=9606 GN=PDCD4 PE=1 SV=2	PDCD4_HUMAN	52 kDa	3	8	7
FERM, ARHGEF and pleckstrin domain-containing protein 1 OS=Homo sapiens OX=9606 GN=FARP1 PE=1 SV=1	FARP1_HUMAN	119 kDa	3	9	5
Thioredoxin domain-containing protein 5 OS=Homo sapiens OX=9606 GN=TXNDC5 PE=1 SV=2	TXND5_HUMAN	48 kDa	9	9	3
Threonine--tRNA ligase, mitochondrial OS=Homo sapiens OX=9606 GN=TARS2 PE=1 SV=1	SYTM_HUMAN	81 kDa	2	9	8
Histone-lysine N-methyltransferase MECOM OS=Homo sapiens OX=9606 GN=MECOM PE=1 SV=3	MECOM_HUMAN	138 kDa		4	12
Guanine nucleotide-binding protein subunit beta-4 OS=Homo sapiens OX=9606 GN=GNB4 PE=1 SV=3	GBB4_HUMAN	38 kDa	0	14	2
Rho-associated protein kinase 2 OS=Homo sapiens OX=9606 GN=ROCK2 PE=1 SV=4	ROCK2_HUMAN	161 kDa	5	6	6
Dynactin subunit 1 OS=Homo sapiens OX=9606 GN=DCTN1 PE=1 SV=3	DCTN1_HUMAN	142 kDa	6	7	4
Very long-chain specific acyl-CoA dehydrogenase, mitochondrial OS=Homo sapiens OX=9606 GN=ACADVL PE=1 SV=1	ACADV_HUMAN	70 kDa	4	13	3
Signal recognition particle subunit SRP68 OS=Homo sapiens OX=9606 GN=SRP68 PE=1 SV=2	SRP68_HUMAN	71 kDa	5	6	12
Terminal nucleotidyltransferase 4A OS=Homo sapiens OX=9606 GN=TENT4A PE=1 SV=3	PAPD7_HUMAN	82 kDa	5	5	6
Ubiquitin-associated and SH3 domain-containing protein B OS=Homo sapiens OX=9606 GN=UBASH3B PE=1 SV=2	UBS3B_HUMAN	73 kDa	9	7	6
Transport and Golgi organization protein 1 homolog OS=Homo sapiens OX=9606 GN=MIA3 PE=1 SV=1	TGO1_HUMAN	214 kDa	10	6	9
Cysteine desulfurase, mitochondrial OS=Homo sapiens OX=9606 GN=NFS1 PE=1 SV=3	NFS1_HUMAN	50 kDa	2	15	3
Guanine nucleotide-binding protein subunit alpha-12 OS=Homo sapiens OX=9606 GN=GNA12 PE=1 SV=4	GNA12_HUMAN	44 kDa	0	6	2
Protein cordon-bleu OS=Homo sapiens OX=9606 GN=COBL PE=1 SV=2	COBL_HUMAN	136 kDa		3	17
Protein strawberry notch homolog 2 OS=Homo sapiens OX=9606 GN=SBNO2 PE=2 SV=3	SBNO2_HUMAN	150 kDa		0	23
Lysosomal acid glucosylceramidase OS=Homo sapiens OX=9606 GN=GBA PE=1 SV=3	GLCM_HUMAN	60 kDa	4	7	10
Serine/threonine-protein phosphatase 2A 55 kDa regulatory subunit B alpha isoform OS=Homo sapiens OX=9606 GN=PPP2R2A PE=1 SV=1	2ABA_HUMAN	52 kDa	9	6	4
F-box only protein 41 OS=Homo sapiens OX=9606 GN=FBXO41 PE=2 SV=5	FBX41_HUMAN	94 kDa	4	6	6
Valine--tRNA ligase, mitochondrial OS=Homo sapiens OX=9606 GN=VARS2 PE=1 SV=2	SYVM_HUMAN	118 kDa	4	6	7
WD repeat-containing protein 1 OS=Homo sapiens OX=9606 GN=WDR1 PE=1 SV=4	WDR1_HUMAN	66 kDa	6	9	1
Pre-mRNA-splicing regulator WTAP OS=Homo sapiens OX=9606 GN=WTAP PE=1 SV=2	FL2D_HUMAN	44 kDa	6	9	5
Myotubularin-related protein 12 OS=Homo sapiens OX=9606 GN=MTMR12 PE=1 SV=2	MTMRC_HUMAN	86 kDa	6	7	3
Coiled-coil domain-containing protein 85C OS=Homo sapiens OX=9606 GN=CCDC85C PE=1 SV=1	CC85C_HUMAN	45 kDa	7	5	6
Na(+)/H(+) exchange regulatory cofactor NHE-RF1 OS=Homo sapiens OX=9606 GN=SLC9A3R1 PE=1 SV=4	NHRF1_HUMAN	39 kDa	10	3	1
Heterogeneous nuclear ribonucleoprotein L-like OS=Homo sapiens OX=9606 GN=HNRNPLL PE=1 SV=1	HNRLL_HUMAN	60 kDa	3	8	8
Sorbitol dehydrogenase OS=Homo sapiens OX=9606 GN=SORD PE=1 SV=4	DHSO_HUMAN	38 kDa	13	7	1
Lysine-specific histone demethylase 1A OS=Homo sapiens OX=9606 GN=KDM1A PE=1 SV=2	KDM1A_HUMAN	93 kDa	5	3	7
Peroxisomal acyl-coenzyme A oxidase 1 OS=Homo sapiens OX=9606 GN=ACOX1 PE=1 SV=3	ACOX1_HUMAN	74 kDa	5	0	0
DNA-directed RNA polymerase II subunit RPB1 OS=Homo sapiens OX=9606 GN=POLR2A PE=1 SV=2	RPB1_HUMAN	217 kDa	2	12	6
Spliceosome RNA helicase DDX39B OS=Homo sapiens OX=9606 GN=DDX39B PE=1 SV=1	DX39B_HUMAN	49 kDa	8	7	2
Cysteine--tRNA ligase, cytoplasmic OS=Homo sapiens OX=9606 GN=CARS PE=1 SV=3	SYCC_HUMAN	85 kDa	5	5	8
Fanconi anemia group I protein OS=Homo sapiens OX=9606 GN=FANCI PE=1 SV=4	FANCI_HUMAN	149 kDa	3	12	4
Cyclic AMP-dependent transcription factor ATF-6 beta OS=Homo sapiens OX=9606 GN=ATF6B PE=1 SV=2	ATF6B_HUMAN	77 kDa		0	15
DNA topoisomerase 1 OS=Homo sapiens OX=9606 GN=TOP1 PE=1 SV=2	TOP1_HUMAN	91 kDa	6	9	4
Pleckstrin homology domain-containing family H member 3 OS=Homo sapiens OX=9606 GN=PLEKHH3 PE=1 SV=2	PKHH3_HUMAN	85 kDa		5	14
Cytokine receptor-like factor 1 OS=Homo sapiens OX=9606 GN=CRLF1 PE=1 SV=1	CRLF1_HUMAN	46 kDa		7	4
ADP-ribosylation factor-like protein 13B OS=Homo sapiens OX=9606 GN=ARL13B PE=1 SV=1	AR13B_HUMAN	49 kDa	0	8	11
Protein Smaug homolog 2 OS=Homo sapiens OX=9606 GN=SAMD4B PE=1 SV=1	SMAG2_HUMAN	75 kDa		3	16
Uncharacterized protein KIAA0355 OS=Homo sapiens OX=9606 GN=KIAA0355 PE=1 SV=2	K0355_HUMAN	116 kDa		0	17
BPI fold-containing family B member 1 OS=Homo sapiens OX=9606 GN=BPIFB1 PE=1 SV=1	BPIB1_HUMAN	52 kDa		18	2
Zinc phosphodiesterase ELAC protein 2 OS=Homo sapiens OX=9606 GN=ELAC2 PE=1 SV=2	RNZ2_HUMAN	92 kDa	3	8	5
WD repeat-containing protein 48 OS=Homo sapiens OX=9606 GN=WDR48 PE=1 SV=1	WDR48_HUMAN	76 kDa		11	9
Mucosa-associated lymphoid tissue lymphoma translocation protein 1 OS=Homo sapiens OX=9606 GN=MALT1 PE=1 SV=1	MALT1_HUMAN	92 kDa	10	8	2
Heterogeneous nuclear ribonucleoprotein A1 OS=Homo sapiens OX=9606 GN=HNRNPA1 PE=1 SV=5	ROA1_HUMAN	39 kDa	11	4
E3 ubiquitin-protein ligase TRIM37 OS=Homo sapiens OX=9606 GN=TRIM37 PE=1 SV=2	TRI37_HUMAN	108 kDa	0	1	15
AT-hook DNA-binding motif-containing protein 1 OS=Homo sapiens OX=9606 GN=AHDC1 PE=1 SV=1	AHDC1_HUMAN	168 kDa			17
Calmodulin-regulated spectrin-associated protein 3 OS=Homo sapiens OX=9606 GN=CAMSAP3 PE=1 SV=2	CAMP3_HUMAN	135 kDa	1	8	14
Carbohydrate-responsive element-binding protein OS=Homo sapiens OX=9606 GN=MLXIPL PE=1 SV=1	MLXPL_HUMAN	93 kDa			17
Guanine nucleotide-binding protein G(I)/G(S)/G(T) subunit beta-2 OS=Homo sapiens OX=9606 GN=GNB2 PE=1 SV=3	GBB2_HUMAN	37 kDa		5	0
Peptidyl-prolyl cis-trans isomerase A OS=Homo sapiens OX=9606 GN=PPIA PE=1 SV=2	PPIA_HUMAN	18 kDa	9	1	2
Plakophilin-1 OS=Homo sapiens OX=9606 GN=PKP1 PE=1 SV=2	PKP1_HUMAN	83 kDa	12	1	1
Nuclear receptor subfamily 4 group A member 3 OS=Homo sapiens OX=9606 GN=NR4A3 PE=1 SV=3	NR4A3_HUMAN	68 kDa	7	4	5
Vasculin-like protein 1 OS=Homo sapiens OX=9606 GN=GPBP1L1 PE=1 SV=1	GPBL1_HUMAN	52 kDa	3	5	5
Intercellular adhesion molecule 1 OS=Homo sapiens OX=9606 GN=ICAM1 PE=1 SV=2	ICAM1_HUMAN	58 kDa	1	10	3
Max-binding protein MNT OS=Homo sapiens OX=9606 GN=MNT PE=1 SV=1	MNT_HUMAN	62 kDa	4	4	7
Regulatory-associated protein of mTOR OS=Homo sapiens OX=9606 GN=RPTOR PE=1 SV=1	RPTOR_HUMAN	149 kDa	5	7	4
Condensin complex subunit 3 OS=Homo sapiens OX=9606 GN=NCAPG PE=1 SV=1	CND3_HUMAN	114 kDa	5	7	8
Importin-9 OS=Homo sapiens OX=9606 GN=IPO9 PE=1 SV=3	IPO9_HUMAN	116 kDa	4	5	8
Forkhead box protein K2 OS=Homo sapiens OX=9606 GN=FOXK2 PE=1 SV=3	FOXK2_HUMAN	69 kDa	4	3	5
U4/U6 small nuclear ribonucleoprotein Prp31 OS=Homo sapiens OX=9606 GN=PRPF31 PE=1 SV=2	PRP31_HUMAN	55 kDa	2	6	8
26S proteasome non-ATPase regulatory subunit 12 OS=Homo sapiens OX=9606 GN=PSMD12 PE=1 SV=3	PSD12_HUMAN	53 kDa	7	4	2
Retinol dehydrogenase 13 OS=Homo sapiens OX=9606 GN=RDH13 PE=1 SV=2	RDH13_HUMAN	36 kDa	1	10
Gamma-tubulin complex component 3 OS=Homo sapiens OX=9606 GN=TUBGCP3 PE=1 SV=2	GCP3_HUMAN	104 kDa	9	6	6
60S ribosomal export protein NMD3 OS=Homo sapiens OX=9606 GN=NMD3 PE=1 SV=1	NMD3_HUMAN	58 kDa	7	6	6
Nucleolar protein 9 OS=Homo sapiens OX=9606 GN=NOP9 PE=1 SV=1	NOP9_HUMAN	69 kDa	0	5	9
E3 ubiquitin-protein ligase ZNF598 OS=Homo sapiens OX=9606 GN=ZNF598 PE=1 SV=1	ZN598_HUMAN	99 kDa	3	5	13
Lupus La protein OS=Homo sapiens OX=9606 GN=SSB PE=1 SV=2	LA_HUMAN	47 kDa	8	7	2
MMS19 nucleotide excision repair protein homolog OS=Homo sapiens OX=9606 GN=MMS19 PE=1 SV=2	MMS19_HUMAN	113 kDa	3	5	11
Glucosidase 2 subunit beta OS=Homo sapiens OX=9606 GN=PRKCSH PE=1 SV=2	GLU2B_HUMAN	59 kDa	5	6	1
Glutamate-rich WD repeat-containing protein 1 OS=Homo sapiens OX=9606 GN=GRWD1 PE=1 SV=1	GRWD1_HUMAN	49 kDa	9	7	4
Phosphoglycerate kinase 1 OS=Homo sapiens OX=9606 GN=PGK1 PE=1 SV=3	PGK1_HUMAN	45 kDa	10	6	1
Transcriptional enhancer factor TEF-1 OS=Homo sapiens OX=9606 GN=TEAD1 PE=1 SV=2	TEAD1_HUMAN	48 kDa	1	5	10
Histone deacetylase 4 OS=Homo sapiens OX=9606 GN=HDAC4 PE=1 SV=3	HDAC4_HUMAN	119 kDa	8	6	7
Neurofibromin OS=Homo sapiens OX=9606 GN=NF1 PE=1 SV=2	NF1_HUMAN	319 kDa	0	5	13
Formin-binding protein 1-like OS=Homo sapiens OX=9606 GN=FNBP1L PE=1 SV=3	FBP1L_HUMAN	70 kDa	8	5	6
Transcription elongation factor A protein-like 4 OS=Homo sapiens OX=9606 GN=TCEAL4 PE=1 SV=2	TCAL4_HUMAN	25 kDa		7	10
tRNA (uracil-5-)-methyltransferase homolog A OS=Homo sapiens OX=9606 GN=TRMT2A PE=1 SV=2	TRM2A_HUMAN	69 kDa		4	11
Nuclear pore complex protein Nup205 OS=Homo sapiens OX=9606 GN=NUP205 PE=1 SV=3	NU205_HUMAN	228 kDa	2	13	6
Neural Wiskott-Aldrich syndrome protein OS=Homo sapiens OX=9606 GN=WASL PE=1 SV=2	WASL_HUMAN	55 kDa	2		16
HAUS augmin-like complex subunit 6 OS=Homo sapiens OX=9606 GN=HAUS6 PE=1 SV=2	HAUS6_HUMAN	109 kDa		2	15
DNA polymerase epsilon catalytic subunit A OS=Homo sapiens OX=9606 GN=POLE PE=1 SV=5	DPOE1_HUMAN	262 kDa	0	3	13
Centrosome-associated protein 350 OS=Homo sapiens OX=9606 GN=CEP350 PE=1 SV=1	CE350_HUMAN	351 kDa	0	0	9
Sphingosine-1-phosphate lyase 1 OS=Homo sapiens OX=9606 GN=SGPL1 PE=1 SV=3	SGPL1_HUMAN	64 kDa		10	9
RING finger protein 10 OS=Homo sapiens OX=9606 GN=RNF10 PE=1 SV=2	RNF10_HUMAN	90 kDa			19
Inositol 1,4,5-trisphosphate receptor type 1 OS=Homo sapiens OX=9606 GN=ITPR1 PE=1 SV=3	ITPR1_HUMAN	314 kDa	0	1	5
BMP-2-inducible protein kinase OS=Homo sapiens OX=9606 GN=BMP2K PE=1 SV=2	BMP2K_HUMAN	129 kDa	12	3	3
Calpastatin OS=Homo sapiens OX=9606 GN=CAST PE=1 SV=4	ICAL_HUMAN	77 kDa	6	4	6
Lethal(2) giant larvae protein homolog 1 OS=Homo sapiens OX=9606 GN=LLGL1 PE=1 SV=3	L2GL1_HUMAN	115 kDa	1	8	5
Band 4.1-like protein 2 OS=Homo sapiens OX=9606 GN=EPB41L2 PE=1 SV=1	E41L2_HUMAN	113 kDa	9	6	3
REST corepressor 1 OS=Homo sapiens OX=9606 GN=RCOR1 PE=1 SV=2	RCOR1_HUMAN	53 kDa	4	4	6
Growth factor receptor-bound protein 10 OS=Homo sapiens OX=9606 GN=GRB10 PE=1 SV=2	GRB10_HUMAN	67 kDa	2	5	10
Enhancer of mRNA-decapping protein 3 OS=Homo sapiens OX=9606 GN=EDC3 PE=1 SV=1	EDC3_HUMAN	56 kDa	3	8	6
Zinc finger protein ubi-d4 OS=Homo sapiens OX=9606 GN=DPF2 PE=1 SV=2	REQU_HUMAN	44 kDa	10	5	2
Zinc finger protein 148 OS=Homo sapiens OX=9606 GN=ZNF148 PE=1 SV=2	ZN148_HUMAN	89 kDa	3	4	9
LIM domain-containing protein 1 OS=Homo sapiens OX=9606 GN=LIMD1 PE=1 SV=1	LIMD1_HUMAN	72 kDa	5	6	3
Epidermal growth factor receptor kinase substrate 8-like protein 2 OS=Homo sapiens OX=9606 GN=EPS8L2 PE=1 SV=2	ES8L2_HUMAN	81 kDa	5	6	8
GDP-mannose 4,6 dehydratase OS=Homo sapiens OX=9606 GN=GMDS PE=1 SV=1	GMDS_HUMAN	42 kDa	10	6	2
GRB10-interacting GYF protein 2 OS=Homo sapiens OX=9606 GN=GIGYF2 PE=1 SV=1	GGYF2_HUMAN	150 kDa	3	3	10
Procollagen-lysine,2-oxoglutarate 5-dioxygenase 2 OS=Homo sapiens OX=9606 GN=PLOD2 PE=1 SV=2	PLOD2_HUMAN	85 kDa	5	4	8
Alkyldihydroxyacetonephosphate synthase, peroxisomal OS=Homo sapiens OX=9606 GN=AGPS PE=1 SV=1	ADAS_HUMAN	73 kDa	1	11	7
Phosphatidylinositol 3-kinase catalytic subunit type 3 OS=Homo sapiens OX=9606 GN=PIK3C3 PE=1 SV=1	PK3C3_HUMAN	102 kDa		1	13
Neuron navigator 1 OS=Homo sapiens OX=9606 GN=NAV1 PE=1 SV=2	NAV1_HUMAN	202 kDa		4	14
Nuclear pore complex protein Nup153 OS=Homo sapiens OX=9606 GN=NUP153 PE=1 SV=2	NU153_HUMAN	154 kDa		5	10
26S proteasome regulatory subunit 7 OS=Homo sapiens OX=9606 GN=PSMC2 PE=1 SV=3	PRS7_HUMAN	49 kDa	9	7	3
DnaJ homolog subfamily C member 3 OS=Homo sapiens OX=9606 GN=DNAJC3 PE=1 SV=1	DNJC3_HUMAN	58 kDa		9	9
Guanine nucleotide-binding protein G(I)/G(S)/G(T) subunit beta-1 OS=Homo sapiens OX=9606 GN=GNB1 PE=1 SV=3	GBB1_HUMAN	37 kDa		8	2
DNA-binding protein RFX5 OS=Homo sapiens OX=9606 GN=RFX5 PE=1 SV=1	RFX5_HUMAN	65 kDa			13
Phosphatidylinositol 4,5-bisphosphate 3-kinase catalytic subunit beta isoform OS=Homo sapiens OX=9606 GN=PIK3CB PE=1 SV=1	PK3CB_HUMAN	123 kDa			14
Coronin-1C OS=Homo sapiens OX=9606 GN=CORO1C PE=1 SV=1	COR1C_HUMAN	53 kDa	11	6	1
Proliferation-associated protein 2G4 OS=Homo sapiens OX=9606 GN=PA2G4 PE=1 SV=3	PA2G4_HUMAN	44 kDa	10	8	1
DnaJ homolog subfamily A member 2 OS=Homo sapiens OX=9606 GN=DNAJA2 PE=1 SV=1	DNJA2_HUMAN	46 kDa	6	4	4
Procollagen-lysine,2-oxoglutarate 5-dioxygenase 1 OS=Homo sapiens OX=9606 GN=PLOD1 PE=1 SV=2	PLOD1_HUMAN	84 kDa	4	6	6
Lysyl oxidase homolog 2 OS=Homo sapiens OX=9606 GN=LOXL2 PE=1 SV=1	LOXL2_HUMAN	87 kDa	6	5	2
G patch domain-containing protein 2 OS=Homo sapiens OX=9606 GN=GPATCH2 PE=1 SV=1	GPTC2_HUMAN	59 kDa	1	1	17
Cleavage and polyadenylation specificity factor subunit 5 OS=Homo sapiens OX=9606 GN=NUDT21 PE=1 SV=1	CPSF5_HUMAN	26 kDa	6	6	4
DNA repair protein RAD50 OS=Homo sapiens OX=9606 GN=RAD50 PE=1 SV=1	RAD50_HUMAN	154 kDa	8	8	4
Serine/threonine-protein kinase WNK1 OS=Homo sapiens OX=9606 GN=WNK1 PE=1 SV=2	WNK1_HUMAN	251 kDa	5	1	4
Vacuolar protein sorting-associated protein 35 OS=Homo sapiens OX=9606 GN=VPS35 PE=1 SV=2	VPS35_HUMAN	92 kDa	8	5	4
Protein kinase C and casein kinase substrate in neurons protein 3 OS=Homo sapiens OX=9606 GN=PACSIN3 PE=1 SV=2	PACN3_HUMAN	48 kDa	4	5	6
DmX-like protein 2 OS=Homo sapiens OX=9606 GN=DMXL2 PE=1 SV=2	DMXL2_HUMAN	340 kDa	3	5	12
Fragile X mental retardation syndrome-related protein 2 OS=Homo sapiens OX=9606 GN=FXR2 PE=1 SV=2	FXR2_HUMAN	74 kDa	2	0	11
MAP7 domain-containing protein 3 OS=Homo sapiens OX=9606 GN=MAP7D3 PE=1 SV=2	MA7D3_HUMAN	98 kDa		1	10
Band 4.1-like protein 1 OS=Homo sapiens OX=9606 GN=EPB41L1 PE=1 SV=2	E41L1_HUMAN	99 kDa		7	5
Importin-8 OS=Homo sapiens OX=9606 GN=IPO8 PE=1 SV=2	IPO8_HUMAN	120 kDa	3	5	9
26S proteasome regulatory subunit 6B OS=Homo sapiens OX=9606 GN=PSMC4 PE=1 SV=2	PRS6B_HUMAN	47 kDa	8	6	5
Tyrosine-protein phosphatase non-receptor type 23 OS=Homo sapiens OX=9606 GN=PTPN23 PE=1 SV=1	PTN23_HUMAN	179 kDa	3	5	4
U3 small nucleolar RNA-associated protein 15 homolog OS=Homo sapiens OX=9606 GN=UTP15 PE=1 SV=3	UTP15_HUMAN	58 kDa		3	12
Lysine-specific demethylase 4B OS=Homo sapiens OX=9606 GN=KDM4B PE=1 SV=4	KDM4B_HUMAN	122 kDa			15
Septin-6 OS=Homo sapiens OX=9606 GN=SEPT6 PE=1 SV=4	SEPT6_HUMAN	50 kDa	6	5	0
Dual specificity protein kinase TTK OS=Homo sapiens OX=9606 GN=TTK PE=1 SV=2	TTK_HUMAN	97 kDa			14
E3 ubiquitin-protein ligase Arkadia OS=Homo sapiens OX=9606 GN=RNF111 PE=1 SV=3	RN111_HUMAN	109 kDa	7	5	1
Plexin-B2 OS=Homo sapiens OX=9606 GN=PLXNB2 PE=1 SV=3	PLXB2_HUMAN	205 kDa	8	5	1
Neurogenic locus notch homolog protein 2 OS=Homo sapiens OX=9606 GN=NOTCH2 PE=1 SV=3	NOTC2_HUMAN	265 kDa	1	4	10
GPI transamidase component PIG-S OS=Homo sapiens OX=9606 GN=PIGS PE=1 SV=3	PIGS_HUMAN	62 kDa	2	10	5
Aldehyde dehydrogenase family 16 member A1 OS=Homo sapiens OX=9606 GN=ALDH16A1 PE=1 SV=2	A16A1_HUMAN	85 kDa	6	8	4
Huntingtin-interacting protein 1-related protein OS=Homo sapiens OX=9606 GN=HIP1R PE=1 SV=2	HIP1R_HUMAN	119 kDa	5	4	5
Rho GTPase-activating protein 17 OS=Homo sapiens OX=9606 GN=ARHGAP17 PE=1 SV=1	RHG17_HUMAN	95 kDa	5	4	4
Methionine synthase reductase OS=Homo sapiens OX=9606 GN=MTRR PE=1 SV=4	MTRR_HUMAN	78 kDa	6	7	4
EH domain-containing protein 4 OS=Homo sapiens OX=9606 GN=EHD4 PE=1 SV=1	EHD4_HUMAN	61 kDa	2	5	2
26S proteasome regulatory subunit 4 OS=Homo sapiens OX=9606 GN=PSMC1 PE=1 SV=1	PRS4_HUMAN	49 kDa	6	9	3
Peptidyl-prolyl cis-trans isomerase FKBP4 OS=Homo sapiens OX=9606 GN=FKBP4 PE=1 SV=3	FKBP4_HUMAN	52 kDa	5	6	5
Glutathione reductase, mitochondrial OS=Homo sapiens OX=9606 GN=GSR PE=1 SV=2	GSHR_HUMAN	56 kDa	3	9	3
ATP-dependent DNA helicase Q1 OS=Homo sapiens OX=9606 GN=RECQL PE=1 SV=3	RECQ1_HUMAN	73 kDa	4	10	2
Zinc finger CCHC domain-containing protein 14 OS=Homo sapiens OX=9606 GN=ZCCHC14 PE=2 SV=1	ZCH14_HUMAN	100 kDa	8	5	2
Rho guanine nucleotide exchange factor 16 OS=Homo sapiens OX=9606 GN=ARHGEF16 PE=1 SV=1	ARHGG_HUMAN	80 kDa	3	3	11
Protein FAM117B OS=Homo sapiens OX=9606 GN=FAM117B PE=1 SV=2	F117B_HUMAN	62 kDa	5	5	3
Leucine-rich repeat-containing protein 59 OS=Homo sapiens OX=9606 GN=LRRC59 PE=1 SV=1	LRC59_HUMAN	35 kDa	1	10	4
RNA polymerase II-associated protein 1 OS=Homo sapiens OX=9606 GN=RPAP1 PE=1 SV=3	RPAP1_HUMAN	153 kDa	1	2	13
Exportin-T OS=Homo sapiens OX=9606 GN=XPOT PE=1 SV=2	XPOT_HUMAN	110 kDa	6	6	4
Exostosin-1 OS=Homo sapiens OX=9606 GN=EXT1 PE=1 SV=2	EXT1_HUMAN	86 kDa	1	5	4
MICOS complex subunit MIC60 OS=Homo sapiens OX=9606 GN=IMMT PE=1 SV=1	MIC60_HUMAN	84 kDa	1	6	9
Krueppel-like factor 4 OS=Homo sapiens OX=9606 GN=KLF4 PE=1 SV=3	KLF4_HUMAN	55 kDa		4	7
Lipopolysaccharide-responsive and beige-like anchor protein OS=Homo sapiens OX=9606 GN=LRBA PE=1 SV=4	LRBA_HUMAN	319 kDa	5	9	5
AP-3 complex subunit delta-1 OS=Homo sapiens OX=9606 GN=AP3D1 PE=1 SV=1	AP3D1_HUMAN	130 kDa	3	6	5
Tripeptidyl-peptidase 1 OS=Homo sapiens OX=9606 GN=TPP1 PE=1 SV=2	TPP1_HUMAN	61 kDa	4	7	5
28S ribosomal protein S27, mitochondrial OS=Homo sapiens OX=9606 GN=MRPS27 PE=1 SV=3	RT27_HUMAN	48 kDa	5	5	5
Heparan sulfate 2-O-sulfotransferase 1 OS=Homo sapiens OX=9606 GN=HS2ST1 PE=1 SV=1	HS2ST_HUMAN	42 kDa	2	10	7
ATP-dependent RNA helicase SUPV3L1, mitochondrial OS=Homo sapiens OX=9606 GN=SUPV3L1 PE=1 SV=1	SUV3_HUMAN	88 kDa	2	9	5
Ataxin-10 OS=Homo sapiens OX=9606 GN=ATXN10 PE=1 SV=1	ATX10_HUMAN	53 kDa	6	5	5
Lon protease homolog 2, peroxisomal OS=Homo sapiens OX=9606 GN=LONP2 PE=1 SV=1	LONP2_HUMAN	95 kDa	2	6	11
Pachytene checkpoint protein 2 homolog OS=Homo sapiens OX=9606 GN=TRIP13 PE=1 SV=2	PCH2_HUMAN	49 kDa	7	7	2
Mannosyl-oligosaccharide 1,2-alpha-mannosidase IB OS=Homo sapiens OX=9606 GN=MAN1A2 PE=1 SV=1	MA1A2_HUMAN	73 kDa		9	5
Coiled-coil domain-containing protein 47 OS=Homo sapiens OX=9606 GN=CCDC47 PE=1 SV=1	CCD47_HUMAN	56 kDa		7	8
Replication protein A 70 kDa DNA-binding subunit OS=Homo sapiens OX=9606 GN=RPA1 PE=1 SV=2	RFA1_HUMAN	68 kDa	7	9	1
26S proteasome non-ATPase regulatory subunit 5 OS=Homo sapiens OX=9606 GN=PSMD5 PE=1 SV=3	PSMD5_HUMAN	56 kDa	8	6	1
Heterogeneous nuclear ribonucleoproteins A2/B1 OS=Homo sapiens OX=9606 GN=HNRNPA2B1 PE=1 SV=2	ROA2_HUMAN	37 kDa	12	2	0
Chondroitin sulfate glucuronyltransferase OS=Homo sapiens OX=9606 GN=CHPF2 PE=2 SV=2	CHPF2_HUMAN	86 kDa		11	5
CDK5 regulatory subunit-associated protein 1 OS=Homo sapiens OX=9606 GN=CDK5RAP1 PE=1 SV=2	CK5P1_HUMAN	68 kDa		9	7
Guanine nucleotide-binding protein-like 3-like protein OS=Homo sapiens OX=9606 GN=GNL3L PE=1 SV=1	GNL3L_HUMAN	66 kDa		3	12
Exocyst complex component 4 OS=Homo sapiens OX=9606 GN=EXOC4 PE=1 SV=1	EXOC4_HUMAN	111 kDa	1	3	16
Inactive ubiquitin carboxyl-terminal hydrolase 54 OS=Homo sapiens OX=9606 GN=USP54 PE=1 SV=4	UBP54_HUMAN	187 kDa	0	3	14
WAS/WASL-interacting protein family member 2 OS=Homo sapiens OX=9606 GN=WIPF2 PE=1 SV=1	WIPF2_HUMAN	46 kDa			13
Disheveled-associated activator of morphogenesis 1 OS=Homo sapiens OX=9606 GN=DAAM1 PE=1 SV=2	DAAM1_HUMAN	123 kDa			15
Dual specificity protein kinase CLK3 OS=Homo sapiens OX=9606 GN=CLK3 PE=1 SV=3	CLK3_HUMAN	74 kDa	4	4	5
Phospholipase D3 OS=Homo sapiens OX=9606 GN=PLD3 PE=1 SV=1	PLD3_HUMAN	55 kDa	7	4	2
Zinc finger and BTB domain-containing protein 7B OS=Homo sapiens OX=9606 GN=ZBTB7B PE=1 SV=2	ZBT7B_HUMAN	58 kDa		5	7
Endoplasmic reticulum junction formation protein lunapark OS=Homo sapiens OX=9606 GN=LNPK PE=1 SV=2	LNP_HUMAN	48 kDa	6	5	1
Cytoplasmic dynein 1 intermediate chain 2 OS=Homo sapiens OX=9606 GN=DYNC1I2 PE=1 SV=3	DC1I2_HUMAN	71 kDa	3	6	6
Succinyl-CoA:3-ketoacid coenzyme A transferase 1, mitochondrial OS=Homo sapiens OX=9606 GN=OXCT1 PE=1 SV=1	SCOT1_HUMAN	56 kDa	2	7	4
Large proline-rich protein BAG6 OS=Homo sapiens OX=9606 GN=BAG6 PE=1 SV=2	BAG6_HUMAN	119 kDa	5	7	4
Transcription initiation factor TFIID subunit 6 OS=Homo sapiens OX=9606 GN=TAF6 PE=1 SV=1	TAF6_HUMAN	73 kDa	1	2	15
Cordon-bleu protein-like 1 OS=Homo sapiens OX=9606 GN=COBLL1 PE=1 SV=2	COBL1_HUMAN	132 kDa	4	8	5
Wolframin OS=Homo sapiens OX=9606 GN=WFS1 PE=1 SV=2	WFS1_HUMAN	100 kDa	0	9	4
Pleckstrin homology-like domain family B member 2 OS=Homo sapiens OX=9606 GN=PHLDB2 PE=1 SV=2	PHLB2_HUMAN	142 kDa	3	6	3
Medium-chain specific acyl-CoA dehydrogenase, mitochondrial OS=Homo sapiens OX=9606 GN=ACADM PE=1 SV=1	ACADM_HUMAN	47 kDa	6	7	2
Serine/threonine-protein kinase D3 OS=Homo sapiens OX=9606 GN=PRKD3 PE=1 SV=1	KPCD3_HUMAN	100 kDa	3	5	8
RNA-binding protein 14 OS=Homo sapiens OX=9606 GN=RBM14 PE=1 SV=2	RBM14_HUMAN	69 kDa	8	4	4
Methyltransferase-like protein 17, mitochondrial OS=Homo sapiens OX=9606 GN=METTL17 PE=1 SV=1	MET17_HUMAN	51 kDa	4	6	2
Transcriptional repressor p66-beta OS=Homo sapiens OX=9606 GN=GATAD2B PE=1 SV=1	P66B_HUMAN	65 kDa	2	3	9
GTP-binding protein 10 OS=Homo sapiens OX=9606 GN=GTPBP10 PE=1 SV=1	GTPBA_HUMAN	43 kDa	1	5	7
Cleavage stimulation factor subunit 3 OS=Homo sapiens OX=9606 GN=CSTF3 PE=1 SV=1	CSTF3_HUMAN	83 kDa	4	4	8
Septin-2 OS=Homo sapiens OX=9606 GN=SEPT2 PE=1 SV=1	SEPT2_HUMAN	41 kDa	7	6	1
Nucleolar RNA helicase 2 OS=Homo sapiens OX=9606 GN=DDX21 PE=1 SV=5	DDX21_HUMAN	87 kDa	9	4	3
YTH domain-containing protein 1 OS=Homo sapiens OX=9606 GN=YTHDC1 PE=1 SV=3	YTDC1_HUMAN	85 kDa	0	2	8
Exostosin-2 OS=Homo sapiens OX=9606 GN=EXT2 PE=1 SV=1	EXT2_HUMAN	82 kDa		9	2
Protein SCAI OS=Homo sapiens OX=9606 GN=SCAI PE=1 SV=2	SCAI_HUMAN	70 kDa	4	4	11
General transcription factor 3C polypeptide 4 OS=Homo sapiens OX=9606 GN=GTF3C4 PE=1 SV=2	TF3C4_HUMAN	92 kDa	3	7	7
Brefeldin A-inhibited guanine nucleotide-exchange protein 1 OS=Homo sapiens OX=9606 GN=ARFGEF1 PE=1 SV=2	BIG1_HUMAN	209 kDa	2	11	3
Box C/D snoRNA protein 1 OS=Homo sapiens OX=9606 GN=ZNHIT6 PE=1 SV=1	BCD1_HUMAN	54 kDa		2	13
Band 4.1-like protein 4B OS=Homo sapiens OX=9606 GN=EPB41L4B PE=2 SV=2	E41LB_HUMAN	100 kDa		8	3
Histone deacetylase 3 OS=Homo sapiens OX=9606 GN=HDAC3 PE=1 SV=2	HDAC3_HUMAN	49 kDa	2	2	5
Forkhead box protein O3 OS=Homo sapiens OX=9606 GN=FOXO3 PE=1 SV=1	FOXO3_HUMAN	71 kDa			14
Spermatogenesis-associated protein 5-like protein 1 OS=Homo sapiens OX=9606 GN=SPATA5L1 PE=1 SV=2	SPA5L_HUMAN	81 kDa		1	13
Serine/threonine-protein kinase MARK2 OS=Homo sapiens OX=9606 GN=MARK2 PE=1 SV=2	MARK2_HUMAN	88 kDa	0	2	8
E3 ubiquitin-protein ligase listerin OS=Homo sapiens OX=9606 GN=LTN1 PE=1 SV=6	LTN1_HUMAN	201 kDa	0	2	12
Gelsolin OS=Homo sapiens OX=9606 GN=GSN PE=1 SV=1	GELS_HUMAN	86 kDa	12		1
Retinoic acid receptor alpha OS=Homo sapiens OX=9606 GN=RARA PE=1 SV=2	RARA_HUMAN	51 kDa		4	12
SH3 domain-binding protein 4 OS=Homo sapiens OX=9606 GN=SH3BP4 PE=1 SV=1	SH3B4_HUMAN	107 kDa	0	5	8
Endoplasmic reticulum mannosyl-oligosaccharide 1,2-alpha-mannosidase OS=Homo sapiens OX=9606 GN=MAN1B1 PE=1 SV=2	MA1B1_HUMAN	80 kDa		4	12
Kinesin-like protein KIF13A OS=Homo sapiens OX=9606 GN=KIF13A PE=1 SV=2	KI13A_HUMAN	202 kDa	5	7	1
Cadherin EGF LAG seven-pass G-type receptor 2 OS=Homo sapiens OX=9606 GN=CELSR2 PE=1 SV=1	CELR2_HUMAN	317 kDa	1	1	17
Eukaryotic translation initiation factor 3 subunit E OS=Homo sapiens OX=9606 GN=EIF3E PE=1 SV=1	EIF3E_HUMAN	52 kDa	11	4	0
Unconventional myosin-XIX OS=Homo sapiens OX=9606 GN=MYO19 PE=1 SV=2	MYO19_HUMAN	109 kDa		9	5
Fatty acid-binding protein 5 OS=Homo sapiens OX=9606 GN=FABP5 PE=1 SV=3	FABP5_HUMAN	15 kDa	9	1	2
Asparagine synthetase [glutamine-hydrolyzing] OS=Homo sapiens OX=9606 GN=ASNS PE=1 SV=4	ASNS_HUMAN	64 kDa	6	5	2
Histone-arginine methyltransferase CARM1 OS=Homo sapiens OX=9606 GN=CARM1 PE=1 SV=3	CARM1_HUMAN	66 kDa	3	5	2
DNA primase large subunit OS=Homo sapiens OX=9606 GN=PRIM2 PE=1 SV=2	PRI2_HUMAN	59 kDa	3	5	6
Coiled-coil domain-containing protein 50 OS=Homo sapiens OX=9606 GN=CCDC50 PE=1 SV=1	CCD50_HUMAN	36 kDa	6	3	2
Vinculin OS=Homo sapiens OX=9606 GN=VCL PE=1 SV=4	VINC_HUMAN	124 kDa	7	7	2
Arginine/serine-rich coiled-coil protein 2 OS=Homo sapiens OX=9606 GN=RSRC2 PE=1 SV=1	RSRC2_HUMAN	51 kDa	1	6	6
D-2-hydroxyglutarate dehydrogenase, mitochondrial OS=Homo sapiens OX=9606 GN=D2HGDH PE=1 SV=3	D2HDH_HUMAN	56 kDa	6	7	1
Actin-related protein 3 OS=Homo sapiens OX=9606 GN=ACTR3 PE=1 SV=3	ARP3_HUMAN	47 kDa	8	3	1
ELKS/Rab6-interacting/CAST family member 1 OS=Homo sapiens OX=9606 GN=ERC1 PE=1 SV=1	RB6I2_HUMAN	128 kDa	6	4	1
ATPase family protein 2 homolog OS=Homo sapiens OX=9606 GN=SPATA5 PE=1 SV=3	AFG2H_HUMAN	98 kDa	1	1	6
Exportin-5 OS=Homo sapiens OX=9606 GN=XPO5 PE=1 SV=1	XPO5_HUMAN	136 kDa	3	6	5
MAGUK p55 subfamily member 7 OS=Homo sapiens OX=9606 GN=MPP7 PE=1 SV=1	MPP7_HUMAN	66 kDa		3	11
Symplekin OS=Homo sapiens OX=9606 GN=SYMPK PE=1 SV=2	SYMPK_HUMAN	141 kDa	2	4	7
Receptor-type tyrosine-protein phosphatase F OS=Homo sapiens OX=9606 GN=PTPRF PE=1 SV=2	PTPRF_HUMAN	213 kDa	4	12	2
Protein kinase C iota type OS=Homo sapiens OX=9606 GN=PRKCI PE=1 SV=2	KPCI_HUMAN	68 kDa	3	6	6
Phosphatidylinositol 4-phosphate 5-kinase type-1 alpha OS=Homo sapiens OX=9606 GN=PIP5K1A PE=1 SV=1	PI51A_HUMAN	63 kDa	2	7	7
Zyxin OS=Homo sapiens OX=9606 GN=ZYX PE=1 SV=1	ZYX_HUMAN	61 kDa	4	5	6
Baculoviral IAP repeat-containing protein 6 OS=Homo sapiens OX=9606 GN=BIRC6 PE=1 SV=2	BIRC6_HUMAN	530 kDa	4	7	5
Presequence protease, mitochondrial OS=Homo sapiens OX=9606 GN=PITRM1 PE=1 SV=3	PREP_HUMAN	117 kDa	3	7	4
Mitochondrial chaperone BCS1 OS=Homo sapiens OX=9606 GN=BCS1L PE=1 SV=1	BCS1_HUMAN	48 kDa	9	6	2
Rho guanine nucleotide exchange factor 3 OS=Homo sapiens OX=9606 GN=ARHGEF3 PE=1 SV=1	ARHG3_HUMAN	60 kDa		4	6
Interleukin enhancer-binding factor 2 OS=Homo sapiens OX=9606 GN=ILF2 PE=1 SV=2	ILF2_HUMAN	43 kDa	9	6	1
TBC1 domain family member 9B OS=Homo sapiens OX=9606 GN=TBC1D9B PE=1 SV=3	TBC9B_HUMAN	141 kDa		5	8
FAST kinase domain-containing protein 2, mitochondrial OS=Homo sapiens OX=9606 GN=FASTKD2 PE=1 SV=1	FAKD2_HUMAN	81 kDa	1	5	9
CDP-diacylglycerol--glycerol-3-phosphate 3-phosphatidyltransferase, mitochondrial OS=Homo sapiens OX=9606 GN=PGS1 PE=2 SV=1	PGPS1_HUMAN	63 kDa		8	7
Guanine deaminase OS=Homo sapiens OX=9606 GN=GDA PE=1 SV=1	GUAD_HUMAN	51 kDa	7	5
Putative ATP-dependent RNA helicase DHX57 OS=Homo sapiens OX=9606 GN=DHX57 PE=1 SV=2	DHX57_HUMAN	156 kDa	8	5	4
Protein TANC1 OS=Homo sapiens OX=9606 GN=TANC1 PE=1 SV=3	TANC1_HUMAN	202 kDa	4	7	6
GTPase Era, mitochondrial OS=Homo sapiens OX=9606 GN=ERAL1 PE=1 SV=2	ERAL1_HUMAN	48 kDa	6	6	3
Serine-threonine kinase receptor-associated protein OS=Homo sapiens OX=9606 GN=STRAP PE=1 SV=1	STRAP_HUMAN	38 kDa	6	7	4
E3 ubiquitin/ISG15 ligase TRIM25 OS=Homo sapiens OX=9606 GN=TRIM25 PE=1 SV=2	TRI25_HUMAN	71 kDa	7	4	6
Casein kinase II subunit alpha' OS=Homo sapiens OX=9606 GN=CSNK2A2 PE=1 SV=1	CSK22_HUMAN	41 kDa	5	4	2
F-box/LRR-repeat protein 19 OS=Homo sapiens OX=9606 GN=FBXL19 PE=1 SV=3	FXL19_HUMAN	76 kDa		1	9
Testis-specific Y-encoded-like protein 1 OS=Homo sapiens OX=9606 GN=TSPYL1 PE=1 SV=3	TSYL1_HUMAN	49 kDa		5	11
Unconventional myosin-IXa OS=Homo sapiens OX=9606 GN=MYO9A PE=1 SV=2	MYO9A_HUMAN	293 kDa			15
Peptidyl-prolyl cis-trans isomerase FKBP10 OS=Homo sapiens OX=9606 GN=FKBP10 PE=1 SV=1	FKB10_HUMAN	64 kDa	4	5	3
BTB/POZ domain-containing protein KCTD1 OS=Homo sapiens OX=9606 GN=KCTD1 PE=1 SV=1	KCTD1_HUMAN	29 kDa	4	5	1
Copine-1 OS=Homo sapiens OX=9606 GN=CPNE1 PE=1 SV=1	CPNE1_HUMAN	59 kDa	6	4	4
Zinc finger CCHC domain-containing protein 2 OS=Homo sapiens OX=9606 GN=ZCCHC2 PE=1 SV=6	ZCHC2_HUMAN	126 kDa	5	5	2
Protein LYRIC OS=Homo sapiens OX=9606 GN=MTDH PE=1 SV=2	LYRIC_HUMAN	64 kDa	4	5	3
Syntaxin-binding protein 3 OS=Homo sapiens OX=9606 GN=STXBP3 PE=1 SV=2	STXB3_HUMAN	68 kDa	1	8	4
5'-AMP-activated protein kinase catalytic subunit alpha-1 OS=Homo sapiens OX=9606 GN=PRKAA1 PE=1 SV=4	AAPK1_HUMAN	64 kDa	1	5	4
FAST kinase domain-containing protein 4 OS=Homo sapiens OX=9606 GN=TBRG4 PE=1 SV=1	FAKD4_HUMAN	71 kDa	1	8	3
Gasdermin-A OS=Homo sapiens OX=9606 GN=GSDMA PE=1 SV=4	GSDMA_HUMAN	49 kDa	10	2	0
RNA N6-adenosine-methyltransferase METTL16 OS=Homo sapiens OX=9606 GN=METTL16 PE=1 SV=2	MET16_HUMAN	64 kDa	2	5	8
Eukaryotic translation initiation factor 4B OS=Homo sapiens OX=9606 GN=EIF4B PE=1 SV=2	IF4B_HUMAN	69 kDa	2	2	10
Pre-mRNA-processing factor 19 OS=Homo sapiens OX=9606 GN=PRPF19 PE=1 SV=1	PRP19_HUMAN	55 kDa	5	7	4
Splicing factor, arginine/serine-rich 15 OS=Homo sapiens OX=9606 GN=SCAF4 PE=1 SV=3	SFR15_HUMAN	126 kDa			11
Tyrosine-protein phosphatase non-receptor type 11 OS=Homo sapiens OX=9606 GN=PTPN11 PE=1 SV=2	PTN11_HUMAN	68 kDa	5	7	4
Galactokinase OS=Homo sapiens OX=9606 GN=GALK1 PE=1 SV=1	GALK1_HUMAN	42 kDa	8	5	4
Malonyl-CoA-acyl carrier protein transacylase, mitochondrial OS=Homo sapiens OX=9606 GN=MCAT PE=1 SV=2	FABD_HUMAN	43 kDa	6	7	3
Golgi reassembly-stacking protein 2 OS=Homo sapiens OX=9606 GN=GORASP2 PE=1 SV=3	GORS2_HUMAN	47 kDa		2	10
U3 small nucleolar RNA-associated protein 4 homolog OS=Homo sapiens OX=9606 GN=UTP4 PE=1 SV=1	UTP4_HUMAN	77 kDa		6	8
Serine/threonine-protein kinase PAK 4 OS=Homo sapiens OX=9606 GN=PAK4 PE=1 SV=1	PAK4_HUMAN	64 kDa	2	5	1
MAP/microtubule affinity-regulating kinase 3 OS=Homo sapiens OX=9606 GN=MARK3 PE=1 SV=5	MARK3_HUMAN	84 kDa		2	12
Cohesin subunit SA-2 OS=Homo sapiens OX=9606 GN=STAG2 PE=1 SV=3	STAG2_HUMAN	141 kDa	8	4	1
Transmembrane protein 131 OS=Homo sapiens OX=9606 GN=TMEM131 PE=1 SV=3	TM131_HUMAN	205 kDa		1	13
Phosphatidylinositol 4,5-bisphosphate 3-kinase catalytic subunit alpha isoform OS=Homo sapiens OX=9606 GN=PIK3CA PE=1 SV=2	PK3CA_HUMAN	124 kDa		1	12
Mitogen-activated protein kinase 1 OS=Homo sapiens OX=9606 GN=MAPK1 PE=1 SV=3	MK01_HUMAN	41 kDa	6	6	0
Tryptophan--tRNA ligase, mitochondrial OS=Homo sapiens OX=9606 GN=WARS2 PE=1 SV=1	SYWM_HUMAN	40 kDa	9	9
Phosphatidylinositol 3-kinase regulatory subunit gamma OS=Homo sapiens OX=9606 GN=PIK3R3 PE=1 SV=2	P55G_HUMAN	54 kDa		0	10
T-box transcription factor TBX3 OS=Homo sapiens OX=9606 GN=TBX3 PE=1 SV=4	TBX3_HUMAN	79 kDa			10
Histone-lysine N-methyltransferase EHMT2 OS=Homo sapiens OX=9606 GN=EHMT2 PE=1 SV=3	EHMT2_HUMAN	132 kDa			11
Poly(rC)-binding protein 1 OS=Homo sapiens OX=9606 GN=PCBP1 PE=1 SV=2	PCBP1_HUMAN	37 kDa	6	5	1
Integrin beta-1 OS=Homo sapiens OX=9606 GN=ITGB1 PE=1 SV=2	ITB1_HUMAN	88 kDa	5	6	2
Serine--tRNA ligase, cytoplasmic OS=Homo sapiens OX=9606 GN=SARS PE=1 SV=3	SYSC_HUMAN	59 kDa	4	6	2
Serine/threonine-protein kinase PAK 2 OS=Homo sapiens OX=9606 GN=PAK2 PE=1 SV=3	PAK2_HUMAN	58 kDa	5	6	3
Regulator of nonsense transcripts 3B OS=Homo sapiens OX=9606 GN=UPF3B PE=1 SV=1	REN3B_HUMAN	58 kDa	1	4	7
General vesicular transport factor p115 OS=Homo sapiens OX=9606 GN=USO1 PE=1 SV=2	USO1_HUMAN	108 kDa	7	3	4
Neuropathy target esterase OS=Homo sapiens OX=9606 GN=PNPLA6 PE=1 SV=3	PLPL6_HUMAN	151 kDa	3	3	7
Survival motor neuron protein OS=Homo sapiens OX=9606 GN=SMN1 PE=1 SV=1	SMN_HUMAN	32 kDa		6	6
Protein timeless homolog OS=Homo sapiens OX=9606 GN=TIMELESS PE=1 SV=2	TIM_HUMAN	139 kDa	2	3	10
V-type proton ATPase catalytic subunit A OS=Homo sapiens OX=9606 GN=ATP6V1A PE=1 SV=2	VATA_HUMAN	68 kDa	3	4	5
Thimet oligopeptidase OS=Homo sapiens OX=9606 GN=THOP1 PE=1 SV=2	THOP1_HUMAN	79 kDa	3	5	2
Cleavage stimulation factor subunit 2 OS=Homo sapiens OX=9606 GN=CSTF2 PE=1 SV=1	CSTF2_HUMAN	61 kDa	1	5	9
Alanine--tRNA ligase, mitochondrial OS=Homo sapiens OX=9606 GN=AARS2 PE=1 SV=1	SYAM_HUMAN	107 kDa	1	5	10
GTP-binding protein 1 OS=Homo sapiens OX=9606 GN=GTPBP1 PE=1 SV=3	GTPB1_HUMAN	72 kDa	3	5	5
Myotubularin-related protein 10 OS=Homo sapiens OX=9606 GN=MTMR10 PE=1 SV=3	MTMRA_HUMAN	88 kDa	0	3	7
Cartilage-associated protein OS=Homo sapiens OX=9606 GN=CRTAP PE=1 SV=1	CRTAP_HUMAN	47 kDa	4	5	4
Probable ATP-dependent RNA helicase DHX35 OS=Homo sapiens OX=9606 GN=DHX35 PE=1 SV=2	DHX35_HUMAN	79 kDa	7	5	2
Tumor necrosis factor receptor superfamily member 6 OS=Homo sapiens OX=9606 GN=FAS PE=1 SV=1	TNR6_HUMAN	38 kDa		9	2
Deoxynucleoside triphosphate triphosphohydrolase SAMHD1 OS=Homo sapiens OX=9606 GN=SAMHD1 PE=1 SV=2	SAMH1_HUMAN	72 kDa		2	8
Condensin-2 complex subunit G2 OS=Homo sapiens OX=9606 GN=NCAPG2 PE=1 SV=1	CNDG2_HUMAN	131 kDa		2	13
Lipoprotein lipase OS=Homo sapiens OX=9606 GN=LPL PE=1 SV=1	LIPL_HUMAN	53 kDa		7	5
Acyl-CoA dehydrogenase family member 10 OS=Homo sapiens OX=9606 GN=ACAD10 PE=1 SV=1	ACD10_HUMAN	119 kDa	9	3	0
WD repeat-containing protein 82 OS=Homo sapiens OX=9606 GN=WDR82 PE=1 SV=1	WDR82_HUMAN	35 kDa	9	3	0
SPARC-related modular calcium-binding protein 1 OS=Homo sapiens OX=9606 GN=SMOC1 PE=1 SV=1	SMOC1_HUMAN	48 kDa		3	10
Nucleobindin-1 OS=Homo sapiens OX=9606 GN=NUCB1 PE=1 SV=4	NUCB1_HUMAN	54 kDa	5	5	2
Phosphatidylinositol 5-phosphate 4-kinase type-2 alpha OS=Homo sapiens OX=9606 GN=PIP4K2A PE=1 SV=2	PI42A_HUMAN	46 kDa	7	3	2
Eukaryotic peptide chain release factor GTP-binding subunit ERF3A OS=Homo sapiens OX=9606 GN=GSPT1 PE=1 SV=1	ERF3A_HUMAN	56 kDa	4	5	2
Dystrophin OS=Homo sapiens OX=9606 GN=DMD PE=1 SV=3	DMD_HUMAN	427 kDa	5	4	2
Protein CIP2A OS=Homo sapiens OX=9606 GN=CIP2A PE=1 SV=2	CIP2A_HUMAN	102 kDa	3	3	7
Leucine-rich repeat-containing protein 47 OS=Homo sapiens OX=9606 GN=LRRC47 PE=1 SV=1	LRC47_HUMAN	63 kDa	4	5	4
Procollagen galactosyltransferase 1 OS=Homo sapiens OX=9606 GN=COLGALT1 PE=1 SV=1	GT251_HUMAN	72 kDa	5	5	1
Kinesin-like protein KIF2A OS=Homo sapiens OX=9606 GN=KIF2A PE=1 SV=3	KIF2A_HUMAN	80 kDa	4	5	3
Protein AATF OS=Homo sapiens OX=9606 GN=AATF PE=1 SV=1	AATF_HUMAN	63 kDa		6	6
Protein S100-A11 OS=Homo sapiens OX=9606 GN=S100A11 PE=1 SV=2	S10AB_HUMAN	12 kDa	6		2
Melanoma-associated antigen D2 OS=Homo sapiens OX=9606 GN=MAGED2 PE=1 SV=2	MAGD2_HUMAN	65 kDa	0	9	2
Vasculin OS=Homo sapiens OX=9606 GN=GPBP1 PE=1 SV=1	GPBP1_HUMAN	53 kDa	0	2	9
N-alpha-acetyltransferase 25, NatB auxiliary subunit OS=Homo sapiens OX=9606 GN=NAA25 PE=1 SV=1	NAA25_HUMAN	112 kDa	2	8	4
Synaptotagmin-like protein 4 OS=Homo sapiens OX=9606 GN=SYTL4 PE=1 SV=2	SYTL4_HUMAN	76 kDa		7	2
Probable ATP-dependent RNA helicase DDX47 OS=Homo sapiens OX=9606 GN=DDX47 PE=1 SV=1	DDX47_HUMAN	51 kDa	5	5	3
IQ calmodulin-binding motif-containing protein 1 OS=Homo sapiens OX=9606 GN=IQCB1 PE=1 SV=1	IQCB1_HUMAN	69 kDa		5	4
RNA transcription, translation and transport factor protein OS=Homo sapiens OX=9606 GN=RTRAF PE=1 SV=1	RTRAF_HUMAN	28 kDa	5	5	4
Transcriptional coactivator YAP1 OS=Homo sapiens OX=9606 GN=YAP1 PE=1 SV=2	YAP1_HUMAN	54 kDa		3	9
Motor neuron and pancreas homeobox protein 1 OS=Homo sapiens OX=9606 GN=MNX1 PE=1 SV=3	MNX1_HUMAN	41 kDa		3	6
Gamma-tubulin complex component 6 OS=Homo sapiens OX=9606 GN=TUBGCP6 PE=1 SV=3	GCP6_HUMAN	200 kDa	2	6	4
Kynureninase OS=Homo sapiens OX=9606 GN=KYNU PE=1 SV=1	KYNU_HUMAN	52 kDa	7	4	2
Volume-regulated anion channel subunit LRRC8A OS=Homo sapiens OX=9606 GN=LRRC8A PE=1 SV=1	LRC8A_HUMAN	94 kDa	7	6	2
Pescadillo homolog OS=Homo sapiens OX=9606 GN=PES1 PE=1 SV=1	PESC_HUMAN	68 kDa	1	9	1
Lysophosphatidylserine lipase ABHD12 OS=Homo sapiens OX=9606 GN=ABHD12 PE=1 SV=2	ABD12_HUMAN	45 kDa	1	10
Serine palmitoyltransferase 2 OS=Homo sapiens OX=9606 GN=SPTLC2 PE=1 SV=1	SPTC2_HUMAN	63 kDa		9	3
PX domain-containing protein kinase-like protein OS=Homo sapiens OX=9606 GN=PXK PE=1 SV=1	PXK_HUMAN	65 kDa		0	11
Pyruvate dehydrogenase protein X component, mitochondrial OS=Homo sapiens OX=9606 GN=PDHX PE=1 SV=3	ODPX_HUMAN	54 kDa	0	3	9
S-adenosylmethionine synthase isoform type-2 OS=Homo sapiens OX=9606 GN=MAT2A PE=1 SV=1	METK2_HUMAN	44 kDa	6	6
Telomere length regulation protein TEL2 homolog OS=Homo sapiens OX=9606 GN=TELO2 PE=1 SV=2	TELO2_HUMAN	92 kDa		4	8
DENN domain-containing protein 4B OS=Homo sapiens OX=9606 GN=DENND4B PE=1 SV=4	DEN4B_HUMAN	164 kDa	0	2	11
Lysine-specific demethylase hairless OS=Homo sapiens OX=9606 GN=HR PE=1 SV=5	HAIR_HUMAN	127 kDa			11
Rhotekin OS=Homo sapiens OX=9606 GN=RTKN PE=1 SV=2	RTKN_HUMAN	63 kDa			9
Sterile alpha motif domain-containing protein 11 OS=Homo sapiens OX=9606 GN=SAMD11 PE=1 SV=3	SAM11_HUMAN	73 kDa		3	7
Apoptosis inhibitor 5 OS=Homo sapiens OX=9606 GN=API5 PE=1 SV=3	API5_HUMAN	59 kDa	2	8	2
Histone acetyltransferase KAT7 OS=Homo sapiens OX=9606 GN=KAT7 PE=1 SV=1	KAT7_HUMAN	71 kDa	2	3	5
Calumenin OS=Homo sapiens OX=9606 GN=CALU PE=1 SV=2	CALU_HUMAN	37 kDa	5	1	3
CAP-Gly domain-containing linker protein 1 OS=Homo sapiens OX=9606 GN=CLIP1 PE=1 SV=2	CLIP1_HUMAN	162 kDa	8	3	2
Telomeric repeat-binding factor 2 OS=Homo sapiens OX=9606 GN=TERF2 PE=1 SV=3	TERF2_HUMAN	60 kDa	4	6	1
Leucine-rich repeat flightless-interacting protein 1 OS=Homo sapiens OX=9606 GN=LRRFIP1 PE=1 SV=2	LRRF1_HUMAN	89 kDa	6	5	2
AF4/FMR2 family member 1 OS=Homo sapiens OX=9606 GN=AFF1 PE=1 SV=1	AFF1_HUMAN	131 kDa	5	2	3
Eukaryotic peptide chain release factor subunit 1 OS=Homo sapiens OX=9606 GN=ETF1 PE=1 SV=3	ERF1_HUMAN	49 kDa	3	7	1
Signal transducer and activator of transcription 1-alpha/beta OS=Homo sapiens OX=9606 GN=STAT1 PE=1 SV=2	STAT1_HUMAN	87 kDa	3	2	7
YTH domain-containing family protein 1 OS=Homo sapiens OX=9606 GN=YTHDF1 PE=1 SV=1	YTHD1_HUMAN	61 kDa	1	2	8
Mitochondrial Rho GTPase 1 OS=Homo sapiens OX=9606 GN=RHOT1 PE=1 SV=2	MIRO1_HUMAN	71 kDa		9	2
tRNA pseudouridine synthase A OS=Homo sapiens OX=9606 GN=PUS1 PE=1 SV=3	TRUA_HUMAN	47 kDa	2	5	1
Serine/threonine-protein kinase N3 OS=Homo sapiens OX=9606 GN=PKN3 PE=1 SV=1	PKN3_HUMAN	99 kDa		1	9
Copine-2 OS=Homo sapiens OX=9606 GN=CPNE2 PE=1 SV=3	CPNE8_HUMAN	63 kDa	1	7	4
Desmocollin-3 OS=Homo sapiens OX=9606 GN=DSC3 PE=1 SV=3	DSC3_HUMAN	100 kDa	9	0	1
Integrator complex subunit 14 OS=Homo sapiens OX=9606 GN=INTS14 PE=1 SV=2	INT14_HUMAN	57 kDa	8	4	2
Rab GDP dissociation inhibitor beta OS=Homo sapiens OX=9606 GN=GDI2 PE=1 SV=2	GDIB_HUMAN	51 kDa	7	4	1
Probable ATP-dependent RNA helicase DDX60 OS=Homo sapiens OX=9606 GN=DDX60 PE=1 SV=3	DDX60_HUMAN	198 kDa		5	5
Integrator complex subunit 13 OS=Homo sapiens OX=9606 GN=INTS13 PE=1 SV=2	INT13_HUMAN	80 kDa	7		3
Condensin-2 complex subunit D3 OS=Homo sapiens OX=9606 GN=NCAPD3 PE=1 SV=2	CNDD3_HUMAN	169 kDa		3	6
6-phosphogluconate dehydrogenase, decarboxylating OS=Homo sapiens OX=9606 GN=PGD PE=1 SV=3	6PGD_HUMAN	53 kDa	7	1	2
Transmembrane protein 201 OS=Homo sapiens OX=9606 GN=TMEM201 PE=1 SV=1	TM201_HUMAN	72 kDa		3	5
Protein DEK OS=Homo sapiens OX=9606 GN=DEK PE=1 SV=1	DEK_HUMAN	43 kDa	6	5
BTB/POZ domain-containing adapter for CUL3-mediated RhoA degradation protein 3 OS=Homo sapiens OX=9606 GN=KCTD10 PE=1 SV=1	BACD3_HUMAN	35 kDa	6	5
RAF proto-oncogene serine/threonine-protein kinase OS=Homo sapiens OX=9606 GN=RAF1 PE=1 SV=1	RAF1_HUMAN	73 kDa			9
Paraplegin OS=Homo sapiens OX=9606 GN=SPG7 PE=1 SV=2	SPG7_HUMAN	88 kDa			9
Vang-like protein 1 OS=Homo sapiens OX=9606 GN=VANGL1 PE=1 SV=1	VANG1_HUMAN	60 kDa		5	7
Kinetochore-associated protein 1 OS=Homo sapiens OX=9606 GN=KNTC1 PE=1 SV=1	KNTC1_HUMAN	251 kDa	2	11
Kinesin-like protein KIF13B OS=Homo sapiens OX=9606 GN=KIF13B PE=1 SV=2	KI13B_HUMAN	203 kDa	2	5	2
Nuclear autoantigenic sperm protein OS=Homo sapiens OX=9606 GN=NASP PE=1 SV=2	NASP_HUMAN	85 kDa	6	4	1
Tubulin-specific chaperone D OS=Homo sapiens OX=9606 GN=TBCD PE=1 SV=2	TBCD_HUMAN	133 kDa	1	4	6
Target of EGR1 protein 1 OS=Homo sapiens OX=9606 GN=TOE1 PE=1 SV=1	TOE1_HUMAN	57 kDa	2	5	3
Coiled-coil domain-containing protein 6 OS=Homo sapiens OX=9606 GN=CCDC6 PE=1 SV=2	CCDC6_HUMAN	53 kDa	7	2	1
Signal recognition particle subunit SRP72 OS=Homo sapiens OX=9606 GN=SRP72 PE=1 SV=3	SRP72_HUMAN	75 kDa	3	6	3
ADP-dependent glucokinase OS=Homo sapiens OX=9606 GN=ADPGK PE=1 SV=1	ADPGK_HUMAN	54 kDa	2	5	4
Translation initiation factor IF-2, mitochondrial OS=Homo sapiens OX=9606 GN=MTIF2 PE=1 SV=2	IF2M_HUMAN	81 kDa	2	6	2
Eukaryotic translation initiation factor 5 OS=Homo sapiens OX=9606 GN=EIF5 PE=1 SV=2	IF5_HUMAN	49 kDa	2	8	2
LIM domain only protein 7 OS=Homo sapiens OX=9606 GN=LMO7 PE=1 SV=3	LMO7_HUMAN	193 kDa	4	6	2
Aspartate--tRNA ligase, mitochondrial OS=Homo sapiens OX=9606 GN=DARS2 PE=1 SV=1	SYDM_HUMAN	74 kDa	4	6	1
Thyroid receptor-interacting protein 6 OS=Homo sapiens OX=9606 GN=TRIP6 PE=1 SV=3	TRIP6_HUMAN	50 kDa	6	2	3
Vacuolar protein sorting-associated protein 16 homolog OS=Homo sapiens OX=9606 GN=VPS16 PE=1 SV=2	VPS16_HUMAN	95 kDa	8	3	3
Vacuolar protein sorting-associated protein 45 OS=Homo sapiens OX=9606 GN=VPS45 PE=1 SV=1	VPS45_HUMAN	65 kDa		5	3
Transcription initiation factor TFIID subunit 8 OS=Homo sapiens OX=9606 GN=TAF8 PE=1 SV=1	TAF8_HUMAN	34 kDa	5	6	3
G-rich sequence factor 1 OS=Homo sapiens OX=9606 GN=GRSF1 PE=1 SV=3	GRSF1_HUMAN	53 kDa	7	3	2
G patch domain-containing protein 2-like OS=Homo sapiens OX=9606 GN=GPATCH2L PE=1 SV=3	GPT2L_HUMAN	54 kDa		4	10
ATP-binding cassette sub-family D member 1 OS=Homo sapiens OX=9606 GN=ABCD1 PE=1 SV=2	ABCD1_HUMAN	83 kDa		5	4
Transcription elongation factor SPT6 OS=Homo sapiens OX=9606 GN=SUPT6H PE=1 SV=2	SPT6H_HUMAN	199 kDa	2	7	1
Lysine-specific demethylase 3A OS=Homo sapiens OX=9606 GN=KDM3A PE=1 SV=4	KDM3A_HUMAN	147 kDa		1	9
Serine/threonine-protein phosphatase 2A 56 kDa regulatory subunit gamma isoform OS=Homo sapiens OX=9606 GN=PPP2R5C PE=1 SV=3	2A5G_HUMAN	61 kDa	1	5	6
ADAMTS-like protein 4 OS=Homo sapiens OX=9606 GN=ADAMTSL4 PE=1 SV=2	ATL4_HUMAN	117 kDa		0	8
Annexin A5 OS=Homo sapiens OX=9606 GN=ANXA5 PE=1 SV=2	ANXA5_HUMAN	36 kDa	8	5
Prohibitin-2 OS=Homo sapiens OX=9606 GN=PHB2 PE=1 SV=2	PHB2_HUMAN	33 kDa	6	6	0
Brain-specific angiogenesis inhibitor 1-associated protein 2 OS=Homo sapiens OX=9606 GN=BAIAP2 PE=1 SV=1	BAIP2_HUMAN	61 kDa			10
Retinoic acid receptor gamma OS=Homo sapiens OX=9606 GN=RARG PE=1 SV=1	RARG_HUMAN	50 kDa		1	5
WASH complex subunit 2A OS=Homo sapiens OX=9606 GN=WASHC2A PE=1 SV=3	WAC2A_HUMAN	147 kDa	0	1	11
N-acetylgalactosaminyltransferase 7 OS=Homo sapiens OX=9606 GN=GALNT7 PE=1 SV=1	GALT7_HUMAN	75 kDa	0	9
Hermansky-Pudlak syndrome 6 protein OS=Homo sapiens OX=9606 GN=HPS6 PE=1 SV=1	HPS6_HUMAN	83 kDa			10
Ras GTPase-activating protein 1 OS=Homo sapiens OX=9606 GN=RASA1 PE=1 SV=1	RASA1_HUMAN	116 kDa			8
Cathepsin Z OS=Homo sapiens OX=9606 GN=CTSZ PE=1 SV=1	CATZ_HUMAN	34 kDa	6	4
Immunoglobulin lambda constant 2 OS=Homo sapiens OX=9606 GN=IGLC2 PE=1 SV=1	IGLC2_HUMAN (+1)	11 kDa	5	0	1
Interferon regulatory factor 2-binding protein 2 OS=Homo sapiens OX=9606 GN=IRF2BP2 PE=1 SV=2	I2BP2_HUMAN	61 kDa	3	5	3
Protein SHQ1 homolog OS=Homo sapiens OX=9606 GN=SHQ1 PE=1 SV=2	SHQ1_HUMAN	65 kDa	0	7	4
Dihydrolipoyllysine-residue succinyltransferase component of 2-oxoglutarate dehydrogenase complex, mitochondrial OS=Homo sapiens OX=9606 GN=DLST PE=1 SV=4	ODO2_HUMAN	49 kDa	5	5	2
26S proteasome regulatory subunit 10B OS=Homo sapiens OX=9606 GN=PSMC6 PE=1 SV=1	PRS10_HUMAN	44 kDa	6	3	1
Apoptosis-stimulating of p53 protein 2 OS=Homo sapiens OX=9606 GN=TP53BP2 PE=1 SV=2	ASPP2_HUMAN	126 kDa	1	1	7
Sorting nexin-33 OS=Homo sapiens OX=9606 GN=SNX33 PE=1 SV=1	SNX33_HUMAN	65 kDa		5	5
Zinc finger and SCAN domain-containing protein 26 OS=Homo sapiens OX=9606 GN=ZSCAN26 PE=1 SV=2	ZSC26_HUMAN	55 kDa	6	4	2
60 kDa SS-A/Ro ribonucleoprotein OS=Homo sapiens OX=9606 GN=RO60 PE=1 SV=2	RO60_HUMAN	61 kDa	2	3	5
Protein FAM160B1 OS=Homo sapiens OX=9606 GN=FAM160B1 PE=1 SV=1	F16B1_HUMAN	87 kDa		2	8
Protein HEXIM2 OS=Homo sapiens OX=9606 GN=HEXIM2 PE=1 SV=1	HEXI2_HUMAN	32 kDa	6	2
Atypical kinase COQ8A, mitochondrial OS=Homo sapiens OX=9606 GN=COQ8A PE=1 SV=1	COQ8A_HUMAN	72 kDa	1	3	7
Cytochrome b-c1 complex subunit 1, mitochondrial OS=Homo sapiens OX=9606 GN=UQCRC1 PE=1 SV=3	QCR1_HUMAN	53 kDa	6	4	1
Transcription factor 25 OS=Homo sapiens OX=9606 GN=TCF25 PE=1 SV=1	TCF25_HUMAN	77 kDa		2	6
Glutathione S-transferase P OS=Homo sapiens OX=9606 GN=GSTP1 PE=1 SV=2	GSTP1_HUMAN	23 kDa	8	1
Citron Rho-interacting kinase OS=Homo sapiens OX=9606 GN=CIT PE=1 SV=2	CTRO_HUMAN	231 kDa	6	4	1
Acylglycerol kinase, mitochondrial OS=Homo sapiens OX=9606 GN=AGK PE=1 SV=2	AGK_HUMAN	47 kDa	0	6	0
26S proteasome regulatory subunit 8 OS=Homo sapiens OX=9606 GN=PSMC5 PE=1 SV=1	PRS8_HUMAN	46 kDa	5	2	0
DNA topoisomerase 2-binding protein 1 OS=Homo sapiens OX=9606 GN=TOPBP1 PE=1 SV=3	TOPB1_HUMAN	171 kDa		7	5
DNA methyltransferase 1-associated protein 1 OS=Homo sapiens OX=9606 GN=DMAP1 PE=1 SV=1	DMAP1_HUMAN	53 kDa		3	8
Homer protein homolog 1 OS=Homo sapiens OX=9606 GN=HOMER1 PE=1 SV=2	HOME1_HUMAN	40 kDa	8	4
Nuclear pore complex protein Nup50 OS=Homo sapiens OX=9606 GN=NUP50 PE=1 SV=2	NUP50_HUMAN	50 kDa		4	5
Inositol hexakisphosphate and diphosphoinositol-pentakisphosphate kinase 2 OS=Homo sapiens OX=9606 GN=PPIP5K2 PE=1 SV=3	VIP2_HUMAN	140 kDa	7	4
26S proteasome non-ATPase regulatory subunit 11 OS=Homo sapiens OX=9606 GN=PSMD11 PE=1 SV=3	PSD11_HUMAN	47 kDa	10	3
Recombining binding protein suppressor of hairless OS=Homo sapiens OX=9606 GN=RBPJ PE=1 SV=3	SUH_HUMAN	56 kDa		3	7
MAGUK p55 subfamily member 6 OS=Homo sapiens OX=9606 GN=MPP6 PE=1 SV=2	MPP6_HUMAN	61 kDa	0	2	7
Pre-mRNA-splicing factor RBM22 OS=Homo sapiens OX=9606 GN=RBM22 PE=1 SV=1	RBM22_HUMAN	47 kDa		1	10
Synaptic vesicle membrane protein VAT-1 homolog OS=Homo sapiens OX=9606 GN=VAT1 PE=1 SV=2	VAT1_HUMAN	42 kDa	0	10	0
E3 ubiquitin-protein ligase Jade-2 OS=Homo sapiens OX=9606 GN=JADE2 PE=1 SV=2	JADE2_HUMAN	87 kDa	0		11
DNA endonuclease RBBP8 OS=Homo sapiens OX=9606 GN=RBBP8 PE=1 SV=2	CTIP_HUMAN	102 kDa		0	8
Ena/VASP-like protein OS=Homo sapiens OX=9606 GN=EVL PE=1 SV=2	EVL_HUMAN	45 kDa			8
Ubiquitin carboxyl-terminal hydrolase 15 OS=Homo sapiens OX=9606 GN=USP15 PE=1 SV=3	UBP15_HUMAN	112 kDa	1	5	2
LIM and calponin homology domains-containing protein 1 OS=Homo sapiens OX=9606 GN=LIMCH1 PE=1 SV=4	LIMC1_HUMAN	122 kDa	5	3	2
Ankyrin repeat domain-containing protein 13C OS=Homo sapiens OX=9606 GN=ANKRD13C PE=2 SV=2	AN13C_HUMAN	61 kDa	1	4	6
Leucine-rich repeat-containing protein 45 OS=Homo sapiens OX=9606 GN=LRRC45 PE=1 SV=1	LRC45_HUMAN	76 kDa	7	2	2
FAS-associated factor 2 OS=Homo sapiens OX=9606 GN=FAF2 PE=1 SV=2	FAF2_HUMAN	53 kDa	1	5	2
Volume-regulated anion channel subunit LRRC8D OS=Homo sapiens OX=9606 GN=LRRC8D PE=1 SV=1	LRC8D_HUMAN	98 kDa	5	3	2
Rab3 GTPase-activating protein non-catalytic subunit OS=Homo sapiens OX=9606 GN=RAB3GAP2 PE=1 SV=1	RBGPR_HUMAN	156 kDa	3	6	0
Serine--tRNA ligase, mitochondrial OS=Homo sapiens OX=9606 GN=SARS2 PE=1 SV=1	SYSM_HUMAN	58 kDa	4	5	3
RNA cytidine acetyltransferase OS=Homo sapiens OX=9606 GN=NAT10 PE=1 SV=2	NAT10_HUMAN	116 kDa	3	3	5
26S proteasome non-ATPase regulatory subunit 4 OS=Homo sapiens OX=9606 GN=PSMD4 PE=1 SV=1	PSMD4_HUMAN	41 kDa	5	3	3
DNA-directed RNA polymerase II subunit RPB2 OS=Homo sapiens OX=9606 GN=POLR2B PE=1 SV=1	RPB2_HUMAN	134 kDa	5	4	3
CMP-N-acetylneuraminate-beta-galactosamide-alpha-2,3-sialyltransferase 4 OS=Homo sapiens OX=9606 GN=ST3GAL4 PE=2 SV=1	SIA4C_HUMAN	38 kDa		7	3
60S ribosomal protein L5 OS=Homo sapiens OX=9606 GN=RPL5 PE=1 SV=3	RL5_HUMAN	34 kDa	5	3	0
Ferrochelatase, mitochondrial OS=Homo sapiens OX=9606 GN=FECH PE=1 SV=2	HEMH_HUMAN	48 kDa	0	6	1
Neuronal tyrosine-phosphorylated phosphoinositide-3-kinase adapter 2 OS=Homo sapiens OX=9606 GN=NYAP2 PE=1 SV=3	NYAP2_HUMAN	71 kDa			8
Nuclear factor of activated T-cells, cytoplasmic 3 OS=Homo sapiens OX=9606 GN=NFATC3 PE=1 SV=1	NFAC3_HUMAN	116 kDa	1	0	8
Activating signal cointegrator 1 complex subunit 3 OS=Homo sapiens OX=9606 GN=ASCC3 PE=1 SV=3	ASCC3_HUMAN	251 kDa		6	4
CCR4-NOT transcription complex subunit 4 OS=Homo sapiens OX=9606 GN=CNOT4 PE=1 SV=3	CNOT4_HUMAN	64 kDa			8
C-terminal-binding protein 2 OS=Homo sapiens OX=9606 GN=CTBP2 PE=1 SV=1	CTBP2_HUMAN	49 kDa	5	4
Mediator of RNA polymerase II transcription subunit 12 OS=Homo sapiens OX=9606 GN=MED12 PE=1 SV=4	MED12_HUMAN	243 kDa		5	5
Proline/serine-rich coiled-coil protein 1 OS=Homo sapiens OX=9606 GN=PSRC1 PE=1 SV=1	PSRC1_HUMAN	39 kDa		4	8
Programmed cell death protein 7 OS=Homo sapiens OX=9606 GN=PDCD7 PE=1 SV=1	PDCD7_HUMAN	55 kDa		3	7
Suppression of tumorigenicity 5 protein OS=Homo sapiens OX=9606 GN=ST5 PE=1 SV=3	ST5_HUMAN	126 kDa			9
Kinesin-like protein KIF14 OS=Homo sapiens OX=9606 GN=KIF14 PE=1 SV=1	KIF14_HUMAN	186 kDa		2	8
Glutathione S-transferase LANCL1 OS=Homo sapiens OX=9606 GN=LANCL1 PE=1 SV=1	LANC1_HUMAN	45 kDa	5	2
Membrane-bound transcription factor site-1 protease OS=Homo sapiens OX=9606 GN=MBTPS1 PE=1 SV=1	MBTP1_HUMAN	118 kDa		9	2
Synaptosomal-associated protein 47 OS=Homo sapiens OX=9606 GN=SNAP47 PE=1 SV=3	SNP47_HUMAN	53 kDa		8
Endoplasmic reticulum aminopeptidase 1 OS=Homo sapiens OX=9606 GN=ERAP1 PE=1 SV=3	ERAP1_HUMAN	107 kDa		2	9
Nuclear fragile X mental retardation-interacting protein 1 OS=Homo sapiens OX=9606 GN=NUFIP1 PE=1 SV=2	NUFP1_HUMAN	56 kDa			10
A-kinase anchor protein 17A OS=Homo sapiens OX=9606 GN=AKAP17A PE=1 SV=2	AK17A_HUMAN	81 kDa			6
RNA-binding protein MEX3D OS=Homo sapiens OX=9606 GN=MEX3D PE=1 SV=3	MEX3D_HUMAN	65 kDa			7
Activated CDC42 kinase 1 OS=Homo sapiens OX=9606 GN=TNK2 PE=1 SV=3	ACK1_HUMAN	115 kDa			10
Histone-lysine N-methyltransferase EHMT1 OS=Homo sapiens OX=9606 GN=EHMT1 PE=1 SV=4	EHMT1_HUMAN	141 kDa			9
Histone deacetylase 7 OS=Homo sapiens OX=9606 GN=HDAC7 PE=1 SV=2	HDAC7_HUMAN	103 kDa			8
NFX1-type zinc finger-containing protein 1 OS=Homo sapiens OX=9606 GN=ZNFX1 PE=2 SV=2	ZNFX1_HUMAN	220 kDa		10
Zinc finger protein 652 OS=Homo sapiens OX=9606 GN=ZNF652 PE=1 SV=3	ZN652_HUMAN	70 kDa	1	5	3
Phosphoacetylglucosamine mutase OS=Homo sapiens OX=9606 GN=PGM3 PE=1 SV=1	AGM1_HUMAN	60 kDa	0	2	7
Nitric oxide-associated protein 1 OS=Homo sapiens OX=9606 GN=NOA1 PE=1 SV=2	NOA1_HUMAN	78 kDa	3	2	5
Exosome complex exonuclease RRP44 OS=Homo sapiens OX=9606 GN=DIS3 PE=1 SV=2	RRP44_HUMAN	109 kDa	1	5	3
Dihydrolipoyllysine-residue acetyltransferase component of pyruvate dehydrogenase complex, mitochondrial OS=Homo sapiens OX=9606 GN=DLAT PE=1 SV=3	ODP2_HUMAN	69 kDa	6	2	1
Nuclear pore complex protein Nup93 OS=Homo sapiens OX=9606 GN=NUP93 PE=1 SV=2	NUP93_HUMAN	93 kDa	5	3	3
Kinesin-like protein KIF21A OS=Homo sapiens OX=9606 GN=KIF21A PE=1 SV=2	KI21A_HUMAN	187 kDa	2	6	3
Carnitine O-acetyltransferase OS=Homo sapiens OX=9606 GN=CRAT PE=1 SV=5	CACP_HUMAN	71 kDa	2	5	2
Alanine--tRNA ligase, cytoplasmic OS=Homo sapiens OX=9606 GN=AARS PE=1 SV=2	SYAC_HUMAN	107 kDa	1	5	3
Xylosyltransferase 2 OS=Homo sapiens OX=9606 GN=XYLT2 PE=1 SV=2	XYLT2_HUMAN	97 kDa		6	2
Protein numb homolog OS=Homo sapiens OX=9606 GN=NUMB PE=1 SV=2	NUMB_HUMAN	71 kDa	0	5	2
Semaphorin-3B OS=Homo sapiens OX=9606 GN=SEMA3B PE=2 SV=1	SEM3B_HUMAN	83 kDa		1	6
Integrator complex subunit 10 OS=Homo sapiens OX=9606 GN=INTS10 PE=1 SV=2	INT10_HUMAN	82 kDa	3	5	1
Protein arginine N-methyltransferase 1 OS=Homo sapiens OX=9606 GN=PRMT1 PE=1 SV=3	ANM1_HUMAN	42 kDa	7	2	1
InaD-like protein OS=Homo sapiens OX=9606 GN=PATJ PE=1 SV=3	INADL_HUMAN	196 kDa	2	7	1
E3 ubiquitin-protein ligase UBR1 OS=Homo sapiens OX=9606 GN=UBR1 PE=1 SV=1	UBR1_HUMAN	200 kDa	0	7	1
Thioredoxin-interacting protein OS=Homo sapiens OX=9606 GN=TXNIP PE=1 SV=1	TXNIP_HUMAN	44 kDa		3	5
Creatine kinase B-type OS=Homo sapiens OX=9606 GN=CKB PE=1 SV=1	KCRB_HUMAN	43 kDa	5	3	0
Exocyst complex component 6B OS=Homo sapiens OX=9606 GN=EXOC6B PE=1 SV=3	EXC6B_HUMAN	94 kDa		4	6
WASP homolog-associated protein with actin, membranes and microtubules OS=Homo sapiens OX=9606 GN=WHAMM PE=1 SV=2	WHAMM_HUMAN	91 kDa			6
Endothelial transcription factor GATA-2 OS=Homo sapiens OX=9606 GN=GATA2 PE=1 SV=3	GATA2_HUMAN	50 kDa		4	5
Hermansky-Pudlak syndrome 5 protein OS=Homo sapiens OX=9606 GN=HPS5 PE=1 SV=2	HPS5_HUMAN	127 kDa	0		7
Mini-chromosome maintenance complex-binding protein OS=Homo sapiens OX=9606 GN=MCMBP PE=1 SV=2	MCMBP_HUMAN	73 kDa	3	6	0
Dedicator of cytokinesis protein 5 OS=Homo sapiens OX=9606 GN=DOCK5 PE=1 SV=3	DOCK5_HUMAN	215 kDa		5	2
Wiskott-Aldrich syndrome protein family member 1 OS=Homo sapiens OX=9606 GN=WASF1 PE=1 SV=1	WASF1_HUMAN	62 kDa		0	6
Casein kinase I isoform gamma-2 OS=Homo sapiens OX=9606 GN=CSNK1G2 PE=1 SV=1	KC1G2_HUMAN	47 kDa		6	2
Tensin-2 OS=Homo sapiens OX=9606 GN=TNS2 PE=1 SV=2	TNS2_HUMAN	153 kDa	0	2	5
DNA mismatch repair protein Msh3 OS=Homo sapiens OX=9606 GN=MSH3 PE=1 SV=4	MSH3_HUMAN	127 kDa	1		8
Cell division cycle-associated protein 2 OS=Homo sapiens OX=9606 GN=CDCA2 PE=1 SV=2	CDCA2_HUMAN	113 kDa		0	8
Disks large homolog 1 OS=Homo sapiens OX=9606 GN=DLG1 PE=1 SV=2	DLG1_HUMAN	100 kDa		7	3
Glycogen synthase kinase-3 beta OS=Homo sapiens OX=9606 GN=GSK3B PE=1 SV=2	GSK3B_HUMAN	47 kDa	5	3
DNA repair protein REV1 OS=Homo sapiens OX=9606 GN=REV1 PE=1 SV=1	REV1_HUMAN	138 kDa			7
Sec1 family domain-containing protein 1 OS=Homo sapiens OX=9606 GN=SCFD1 PE=1 SV=4	SCFD1_HUMAN	72 kDa	5	4
Transcription elongation factor SPT5 OS=Homo sapiens OX=9606 GN=SUPT5H PE=1 SV=1	SPT5H_HUMAN	121 kDa	5	5
TBC1 domain family member 23 OS=Homo sapiens OX=9606 GN=TBC1D23 PE=1 SV=3	TBC23_HUMAN	78 kDa			7
POZ-, AT hook-, and zinc finger-containing protein 1 OS=Homo sapiens OX=9606 GN=PATZ1 PE=1 SV=1	PATZ1_HUMAN	74 kDa			8
Prohibitin OS=Homo sapiens OX=9606 GN=PHB PE=1 SV=1	PHB_HUMAN	30 kDa	6	2	0
Ras GTPase-activating protein 3 OS=Homo sapiens OX=9606 GN=RASA3 PE=1 SV=3	RASA3_HUMAN	96 kDa		7	2
WASH complex subunit 5 OS=Homo sapiens OX=9606 GN=WASHC5 PE=1 SV=1	WASC5_HUMAN	134 kDa		2	9
Cell surface hyaluronidase OS=Homo sapiens OX=9606 GN=CEMIP2 PE=1 SV=1	CEIP2_HUMAN	154 kDa		8
Connector enhancer of kinase suppressor of ras 3 OS=Homo sapiens OX=9606 GN=CNKSR3 PE=1 SV=1	CNKR3_HUMAN	62 kDa			8
Regulator of chromosome condensation OS=Homo sapiens OX=9606 GN=RCC1 PE=1 SV=1	RCC1_HUMAN	45 kDa	8	2
DNA polymerase subunit gamma-1 OS=Homo sapiens OX=9606 GN=POLG PE=1 SV=1	DPOG1_HUMAN	140 kDa		1	8
UV excision repair protein RAD23 homolog B OS=Homo sapiens OX=9606 GN=RAD23B PE=1 SV=1	RD23B_HUMAN	43 kDa	0	6	1
Zinc finger CCCH domain-containing protein 7B OS=Homo sapiens OX=9606 GN=ZC3H7B PE=1 SV=2	Z3H7B_HUMAN	110 kDa	0	0	7
Choline kinase alpha OS=Homo sapiens OX=9606 GN=CHKA PE=1 SV=3	CHKA_HUMAN	52 kDa			10
Pleckstrin homology domain-containing family G member 2 OS=Homo sapiens OX=9606 GN=PLEKHG2 PE=1 SV=3	PKHG2_HUMAN	148 kDa			9
CUGBP Elav-like family member 1 OS=Homo sapiens OX=9606 GN=CELF1 PE=1 SV=2	CELF1_HUMAN	52 kDa	2	5	1
Vitronectin OS=Homo sapiens OX=9606 GN=VTN PE=1 SV=1	VTNC_HUMAN	54 kDa	1	1	5
Pre-mRNA-processing factor 6 OS=Homo sapiens OX=9606 GN=PRPF6 PE=1 SV=1	PRP6_HUMAN	107 kDa	2	2	5
U4/U6.U5 tri-snRNP-associated protein 1 OS=Homo sapiens OX=9606 GN=SART1 PE=1 SV=1	SNUT1_HUMAN	90 kDa	2	2	5
Probable 2-oxoglutarate dehydrogenase E1 component DHKTD1, mitochondrial OS=Homo sapiens OX=9606 GN=DHTKD1 PE=1 SV=2	DHTK1_HUMAN	103 kDa	5	4	1
Probable leucine--tRNA ligase, mitochondrial OS=Homo sapiens OX=9606 GN=LARS2 PE=1 SV=2	SYLM_HUMAN	102 kDa	1	8	1
TBC1 domain family member 10B OS=Homo sapiens OX=9606 GN=TBC1D10B PE=1 SV=3	TB10B_HUMAN	87 kDa		1	6
Eukaryotic translation initiation factor 3 subunit G OS=Homo sapiens OX=9606 GN=EIF3G PE=1 SV=2	EIF3G_HUMAN	36 kDa	5	3	0
E3 ubiquitin-protein ligase TRIP12 OS=Homo sapiens OX=9606 GN=TRIP12 PE=1 SV=1	TRIPC_HUMAN	220 kDa	0	8	1
Tripartite motif-containing protein 29 OS=Homo sapiens OX=9606 GN=TRIM29 PE=1 SV=2	TRI29_HUMAN	66 kDa	7
Ubiquitin carboxyl-terminal hydrolase 10 OS=Homo sapiens OX=9606 GN=USP10 PE=1 SV=2	UBP10_HUMAN	87 kDa	5	4
Vacuolar protein sorting-associated protein 13A OS=Homo sapiens OX=9606 GN=VPS13A PE=1 SV=2	VP13A_HUMAN	360 kDa	0	2	5
Rho GTPase-activating protein 39 OS=Homo sapiens OX=9606 GN=ARHGAP39 PE=1 SV=2	RHG39_HUMAN	121 kDa	0	0	8
Transducin beta-like protein 3 OS=Homo sapiens OX=9606 GN=TBL3 PE=1 SV=2	TBL3_HUMAN	89 kDa			8
DENN domain-containing protein 4C OS=Homo sapiens OX=9606 GN=DENND4C PE=1 SV=3	DEN4C_HUMAN	213 kDa		10	0
General transcription factor II-I repeat domain-containing protein 1 OS=Homo sapiens OX=9606 GN=GTF2IRD1 PE=1 SV=1	GT2D1_HUMAN	106 kDa	0		7
HAUS augmin-like complex subunit 8 OS=Homo sapiens OX=9606 GN=HAUS8 PE=1 SV=3	HAUS8_HUMAN	45 kDa			6
Serpin B5 OS=Homo sapiens OX=9606 GN=SERPINB5 PE=1 SV=2	SPB5_HUMAN	42 kDa	7
Regulator of microtubule dynamics protein 3 OS=Homo sapiens OX=9606 GN=RMDN3 PE=1 SV=2	RMD3_HUMAN	52 kDa	1	5	1
Disabled homolog 2-interacting protein OS=Homo sapiens OX=9606 GN=DAB2IP PE=1 SV=2	DAB2P_HUMAN	132 kDa	1	1	6
SAP30-binding protein OS=Homo sapiens OX=9606 GN=SAP30BP PE=1 SV=1	S30BP_HUMAN	34 kDa	5	1	1
Calpain-15 OS=Homo sapiens OX=9606 GN=CAPN15 PE=1 SV=1	CAN15_HUMAN	117 kDa	0	2	6
Cell division cycle 5-like protein OS=Homo sapiens OX=9606 GN=CDC5L PE=1 SV=2	CDC5L_HUMAN	92 kDa	5	2	1
Dimethyladenosine transferase 2, mitochondrial OS=Homo sapiens OX=9606 GN=TFB2M PE=1 SV=1	TFB2M_HUMAN	45 kDa	1	5	3
Cell division control protein 45 homolog OS=Homo sapiens OX=9606 GN=CDC45 PE=1 SV=1	CDC45_HUMAN	66 kDa		2	5
1,4-alpha-glucan-branching enzyme OS=Homo sapiens OX=9606 GN=GBE1 PE=1 SV=3	GLGB_HUMAN	80 kDa	1	6	0
Mitochondrial fission regulator 1 OS=Homo sapiens OX=9606 GN=MTFR1 PE=1 SV=2	MTFR1_HUMAN	37 kDa		3	5
Programmed cell death 6-interacting protein OS=Homo sapiens OX=9606 GN=PDCD6IP PE=1 SV=1	PDC6I_HUMAN	96 kDa	3	6	0
Voltage-dependent anion-selective channel protein 1 OS=Homo sapiens OX=9606 GN=VDAC1 PE=1 SV=2	VDAC1_HUMAN	31 kDa	5	3
Collagen alpha-1(XV) chain OS=Homo sapiens OX=9606 GN=COL15A1 PE=1 SV=2	COFA1_HUMAN	142 kDa	5	3
APC membrane recruitment protein 1 OS=Homo sapiens OX=9606 GN=AMER1 PE=1 SV=2	AMER1_HUMAN	124 kDa	0	1	8
Probable methyltransferase-like protein 15 OS=Homo sapiens OX=9606 GN=METTL15 PE=1 SV=1	MET15_HUMAN	46 kDa		7	1
WW domain-containing transcription regulator protein 1 OS=Homo sapiens OX=9606 GN=WWTR1 PE=1 SV=1	WWTR1_HUMAN	44 kDa		1	6
Unconventional myosin-IXb OS=Homo sapiens OX=9606 GN=MYO9B PE=1 SV=3	MYO9B_HUMAN	243 kDa		5
DNA-(apurinic or apyrimidinic site) lyase 2 OS=Homo sapiens OX=9606 GN=APEX2 PE=1 SV=1	APEX2_HUMAN	57 kDa		0	8
Zinc finger transcription factor Trps1 OS=Homo sapiens OX=9606 GN=TRPS1 PE=1 SV=2	TRPS1_HUMAN	142 kDa		0	8
Involucrin OS=Homo sapiens OX=9606 GN=IVL PE=1 SV=2	INVO_HUMAN	68 kDa	6
Microtubule organization protein AKNA OS=Homo sapiens OX=9606 GN=AKNA PE=1 SV=2	AKNA_HUMAN	155 kDa		0	7
Coiled-coil and C2 domain-containing protein 2A OS=Homo sapiens OX=9606 GN=CC2D2A PE=1 SV=3	C2D2A_HUMAN	186 kDa			8
Transcription factor E2F1 OS=Homo sapiens OX=9606 GN=E2F1 PE=1 SV=1	E2F1_HUMAN	47 kDa			8
Kinesin-like protein KIF27 OS=Homo sapiens OX=9606 GN=KIF27 PE=2 SV=1	KIF27_HUMAN	160 kDa		0	6
Serine/threonine-protein kinase TBK1 OS=Homo sapiens OX=9606 GN=TBK1 PE=1 SV=1	TBK1_HUMAN	84 kDa			7
Probable ribonuclease ZC3H12C OS=Homo sapiens OX=9606 GN=ZC3H12C PE=1 SV=2	ZC12C_HUMAN	99 kDa			7
Lanosterol synthase OS=Homo sapiens OX=9606 GN=LSS PE=1 SV=1	ERG7_HUMAN	83 kDa	1	5	1
Pleckstrin homology domain-containing family N member 1 OS=Homo sapiens OX=9606 GN=PLEKHN1 PE=1 SV=3	PKHN1_HUMAN	66 kDa		1	7
RNA-binding protein 5 OS=Homo sapiens OX=9606 GN=RBM5 PE=1 SV=2	RBM5_HUMAN	92 kDa	1	1	6
UDP-glucuronic acid decarboxylase 1 OS=Homo sapiens OX=9606 GN=UXS1 PE=1 SV=1	UXS1_HUMAN	48 kDa	0	6
E3 ubiquitin-protein ligase TRIM33 OS=Homo sapiens OX=9606 GN=TRIM33 PE=1 SV=3	TRI33_HUMAN	123 kDa	5	2
Tubulin epsilon and delta complex protein 1 OS=Homo sapiens OX=9606 GN=TEDC1 PE=1 SV=2	TEDC1_HUMAN	54 kDa		2	5
Cullin-5 OS=Homo sapiens OX=9606 GN=CUL5 PE=1 SV=4	CUL5_HUMAN	91 kDa	0	1	6
Probable serine/threonine-protein kinase SIK1B OS=Homo sapiens OX=9606 GN=SIK1B PE=3 SV=1	SIK1B_HUMAN (+1)	85 kDa	0		6
Forkhead box protein O1 OS=Homo sapiens OX=9606 GN=FOXO1 PE=1 SV=2	FOXO1_HUMAN	70 kDa			6
Disintegrin and metalloproteinase domain-containing protein 15 OS=Homo sapiens OX=9606 GN=ADAM15 PE=1 SV=4	ADA15_HUMAN	93 kDa			6
Transcriptional regulator Kaiso OS=Homo sapiens OX=9606 GN=ZBTB33 PE=1 SV=2	KAISO_HUMAN	74 kDa		0	7
Cyclic AMP-dependent transcription factor ATF-6 alpha OS=Homo sapiens OX=9606 GN=ATF6 PE=1 SV=3	ATF6A_HUMAN	75 kDa			5
Selenocysteine lyase OS=Homo sapiens OX=9606 GN=SCLY PE=1 SV=4	SCLY_HUMAN	48 kDa	6	0
Transcription factor 12 OS=Homo sapiens OX=9606 GN=TCF12 PE=1 SV=1	HTF4_HUMAN	73 kDa			6
NEDD4-binding protein 3 OS=Homo sapiens OX=9606 GN=N4BP3 PE=1 SV=3	N4BP3_HUMAN	60 kDa		0	7
Period circadian protein homolog 1 OS=Homo sapiens OX=9606 GN=PER1 PE=1 SV=2	PER1_HUMAN	136 kDa			6
Thymidine phosphorylase OS=Homo sapiens OX=9606 GN=TYMP PE=1 SV=2	TYPH_HUMAN	50 kDa	6
60S acidic ribosomal protein P2 OS=Homo sapiens OX=9606 GN=RPLP2 PE=1 SV=1	RLA2_HUMAN	12 kDa	5		1
Tropomyosin alpha-1 chain OS=Homo sapiens OX=9606 GN=TPM1 PE=1 SV=2	TPM3_HUMAN	33 kDa	5	1
Zinc finger protein 691 OS=Homo sapiens OX=9606 GN=ZNF691 PE=1 SV=2	ZN691_HUMAN	36 kDa	5	1	1
Zinc finger protein 552 OS=Homo sapiens OX=9606 GN=ZNF552 PE=1 SV=2	ZN552_HUMAN	46 kDa	5		2
AP-3 complex subunit mu-1 OS=Homo sapiens OX=9606 GN=AP3M1 PE=1 SV=1	AP3M1_HUMAN	47 kDa	5	1
Rab GTPase-binding effector protein 1 OS=Homo sapiens OX=9606 GN=RABEP1 PE=1 SV=2	RABE1_HUMAN	99 kDa	5	1
Zinc finger protein 250 OS=Homo sapiens OX=9606 GN=ZNF250 PE=1 SV=3	ZN250_HUMAN	63 kDa	6		1
Cell division control protein 6 homolog OS=Homo sapiens OX=9606 GN=CDC6 PE=1 SV=1	CDC6_HUMAN	63 kDa	0	1	5
Ankyrin repeat and LEM domain-containing protein 2 OS=Homo sapiens OX=9606 GN=ANKLE2 PE=1 SV=4	ANKL2_HUMAN	104 kDa		5	1
Transcriptional adapter 3 OS=Homo sapiens OX=9606 GN=TADA3 PE=1 SV=1	TADA3_HUMAN	49 kDa		1	5
Zinc finger protein 239 OS=Homo sapiens OX=9606 GN=ZNF239 PE=1 SV=3	ZN239_HUMAN	52 kDa	6	1
Protein Hook homolog 2 OS=Homo sapiens OX=9606 GN=HOOK2 PE=1 SV=3	HOOK2_HUMAN	83 kDa		1	5
Storkhead-box protein 2 OS=Homo sapiens OX=9606 GN=STOX2 PE=2 SV=2	STOX2_HUMAN	103 kDa			6
Synaptopodin OS=Homo sapiens OX=9606 GN=SYNPO PE=1 SV=2	SYNPO_HUMAN	99 kDa		0	7
Cell division cycle 7-related protein kinase OS=Homo sapiens OX=9606 GN=CDC7 PE=1 SV=1	CDC7_HUMAN	64 kDa			7
Glutamine synthetase OS=Homo sapiens OX=9606 GN=GLUL PE=1 SV=4	GLNA_HUMAN	42 kDa	5		0
Microtubule-associated protein 1S OS=Homo sapiens OX=9606 GN=MAP1S PE=1 SV=2	MAP1S_HUMAN	112 kDa			6
MLX-interacting protein OS=Homo sapiens OX=9606 GN=MLXIP PE=1 SV=2	MLXIP_HUMAN	101 kDa			6
Nck-associated protein 5-like OS=Homo sapiens OX=9606 GN=NCKAP5L PE=1 SV=2	NCK5L_HUMAN	139 kDa			5
NFATC2-interacting protein OS=Homo sapiens OX=9606 GN=NFATC2IP PE=1 SV=1	NF2IP_HUMAN	46 kDa			5
Cytochrome b-c1 complex subunit 2, mitochondrial OS=Homo sapiens OX=9606 GN=UQCRC2 PE=1 SV=3	QCR2_HUMAN	48 kDa	6
Tetratricopeptide repeat protein 13 OS=Homo sapiens OX=9606 GN=TTC13 PE=2 SV=3	TTC13_HUMAN	97 kDa			6
Vam6/Vps39-like protein OS=Homo sapiens OX=9606 GN=VPS39 PE=1 SV=2	VPS39_HUMAN	102 kDa		5
Fukutin OS=Homo sapiens OX=9606 GN=FKTN PE=1 SV=2	FKTN_HUMAN	54 kDa		5
Aspartate aminotransferase, cytoplasmic OS=Homo sapiens OX=9606 GN=GOT1 PE=1 SV=3	AATC_HUMAN	46 kDa	5
NADH dehydrogenase [ubiquinone] 1 alpha subcomplex subunit 9, mitochondrial OS=Homo sapiens OX=9606 GN=NDUFA9 PE=1 SV=2	NDUA9_HUMAN	43 kDa	0	5
Mannose-1-phosphate guanyltransferase alpha OS=Homo sapiens OX=9606 GN=GMPPA PE=1 SV=1	GMPPA_HUMAN	46 kDa			5
Glycerol-3-phosphate acyltransferase 1, mitochondrial OS=Homo sapiens OX=9606 GN=GPAM PE=1 SV=3	GPAT1_HUMAN	94 kDa			5
Kinetochore scaffold 1 OS=Homo sapiens OX=9606 GN=KNL1 PE=1 SV=3	KNL1_HUMAN	265 kDa			6
DNA repair and recombination protein RAD54-like OS=Homo sapiens OX=9606 GN=RAD54L PE=1 SV=2	RAD54_HUMAN	84 kDa			5
Transcriptional-regulating factor 1 OS=Homo sapiens OX=9606 GN=TRERF1 PE=1 SV=1	TREF1_HUMAN	132 kDa			5
DnaJ homolog subfamily C member 16 OS=Homo sapiens OX=9606 GN=DNAJC16 PE=2 SV=3	DJC16_HUMAN	91 kDa			5
Zinc finger protein GLI2 OS=Homo sapiens OX=9606 GN=GLI2 PE=1 SV=4	GLI2_HUMAN	168 kDa			5
Lysine-specific demethylase 6B OS=Homo sapiens OX=9606 GN=KDM6B PE=1 SV=4	KDM6B_HUMAN	177 kDa			5
Dual specificity mitogen-activated protein kinase kinase 7 OS=Homo sapiens OX=9606 GN=MAP2K7 PE=1 SV=2	MP2K7_HUMAN	47 kDa			5
Prostaglandin E synthase 2 OS=Homo sapiens OX=9606 GN=PTGES2 PE=1 SV=1	PGES2_HUMAN	42 kDa		5
Pre-mRNA-splicing factor 18 OS=Homo sapiens OX=9606 GN=PRPF18 PE=1 SV=1	PRP18_HUMAN	40 kDa		5

## Sheet:  ZFC3H1_b2 enriched
Bio View:Identified Proteins (1590/1609)	Accession Number	Molecular Weight	ZFC3H1_B2_specific_binder
Proline-rich protein 12 OS=Homo sapiens OX=9606 GN=PRR12 PE=1 SV=3	PRR12_HUMAN	211 kDa	47			This list contains all the proteins specifically found in the ZFC3H1 B2 specific_binder pull down, which are absent in the controls
Eukaryotic translation initiation factor 4E transporter OS=Homo sapiens OX=9606 GN=EIF4ENIF1 PE=1 SV=2	4ET_HUMAN	108 kDa	40
Formin-binding protein 4 OS=Homo sapiens OX=9606 GN=FNBP4 PE=1 SV=3	FNBP4_HUMAN	110 kDa	30
NHS-like protein 1 OS=Homo sapiens OX=9606 GN=NHSL1 PE=1 SV=2	NHSL1_HUMAN	171 kDa	34
Zinc finger C3H1 domain-containing protein OS=Homo sapiens OX=9606 GN=ZFC3H1 PE=1 SV=3	ZC3H1_HUMAN	226 kDa	27
Rho guanine nucleotide exchange factor 17 OS=Homo sapiens OX=9606 GN=ARHGEF17 PE=1 SV=1	ARHGH_HUMAN	222 kDa	25
Protein Wiz OS=Homo sapiens OX=9606 GN=WIZ PE=1 SV=2	WIZ_HUMAN	179 kDa	18
Zinc finger and BTB domain-containing protein 21 OS=Homo sapiens OX=9606 GN=ZBTB21 PE=1 SV=2	ZBT21_HUMAN	119 kDa	24
Centrosome and spindle pole-associated protein 1 OS=Homo sapiens OX=9606 GN=CSPP1 PE=1 SV=4	CSPP1_HUMAN	146 kDa	20
PWWP domain-containing protein 2B OS=Homo sapiens OX=9606 GN=PWWP2B PE=1 SV=3	PWP2B_HUMAN	64 kDa	20
TRAF-type zinc finger domain-containing protein 1 OS=Homo sapiens OX=9606 GN=TRAFD1 PE=1 SV=1	TRAD1_HUMAN	65 kDa	20
Coiled-coil domain-containing protein 120 OS=Homo sapiens OX=9606 GN=CCDC120 PE=1 SV=1	CC120_HUMAN	68 kDa	18
AT-hook DNA-binding motif-containing protein 1 OS=Homo sapiens OX=9606 GN=AHDC1 PE=1 SV=1	AHDC1_HUMAN	168 kDa	17
Carbohydrate-responsive element-binding protein OS=Homo sapiens OX=9606 GN=MLXIPL PE=1 SV=1	MLXPL_HUMAN	93 kDa	17
RING finger protein 10 OS=Homo sapiens OX=9606 GN=RNF10 PE=1 SV=2	RNF10_HUMAN	90 kDa	19
DNA-binding protein RFX5 OS=Homo sapiens OX=9606 GN=RFX5 PE=1 SV=1	RFX5_HUMAN	65 kDa	13
Phosphatidylinositol 4,5-bisphosphate 3-kinase catalytic subunit beta isoform OS=Homo sapiens OX=9606 GN=PIK3CB PE=1 SV=1	PK3CB_HUMAN	123 kDa	14
Lysine-specific demethylase 4B OS=Homo sapiens OX=9606 GN=KDM4B PE=1 SV=4	KDM4B_HUMAN	122 kDa	15
Dual specificity protein kinase TTK OS=Homo sapiens OX=9606 GN=TTK PE=1 SV=2	TTK_HUMAN	97 kDa	14
WAS/WASL-interacting protein family member 2 OS=Homo sapiens OX=9606 GN=WIPF2 PE=1 SV=1	WIPF2_HUMAN	46 kDa	13
Disheveled-associated activator of morphogenesis 1 OS=Homo sapiens OX=9606 GN=DAAM1 PE=1 SV=2	DAAM1_HUMAN	123 kDa	15
Forkhead box protein O3 OS=Homo sapiens OX=9606 GN=FOXO3 PE=1 SV=1	FOXO3_HUMAN	71 kDa	14
Unconventional myosin-IXa OS=Homo sapiens OX=9606 GN=MYO9A PE=1 SV=2	MYO9A_HUMAN	293 kDa	15
Splicing factor, arginine/serine-rich 15 OS=Homo sapiens OX=9606 GN=SCAF4 PE=1 SV=3	SFR15_HUMAN	126 kDa	11
T-box transcription factor TBX3 OS=Homo sapiens OX=9606 GN=TBX3 PE=1 SV=4	TBX3_HUMAN	79 kDa	10
Histone-lysine N-methyltransferase EHMT2 OS=Homo sapiens OX=9606 GN=EHMT2 PE=1 SV=3	EHMT2_HUMAN	132 kDa	11
Lysine-specific demethylase hairless OS=Homo sapiens OX=9606 GN=HR PE=1 SV=5	HAIR_HUMAN	127 kDa	11
Rhotekin OS=Homo sapiens OX=9606 GN=RTKN PE=1 SV=2	RTKN_HUMAN	63 kDa	9
RAF proto-oncogene serine/threonine-protein kinase OS=Homo sapiens OX=9606 GN=RAF1 PE=1 SV=1	RAF1_HUMAN	73 kDa	9
Paraplegin OS=Homo sapiens OX=9606 GN=SPG7 PE=1 SV=2	SPG7_HUMAN	88 kDa	9
Brain-specific angiogenesis inhibitor 1-associated protein 2 OS=Homo sapiens OX=9606 GN=BAIAP2 PE=1 SV=1	BAIP2_HUMAN	61 kDa	10
Hermansky-Pudlak syndrome 6 protein OS=Homo sapiens OX=9606 GN=HPS6 PE=1 SV=1	HPS6_HUMAN	83 kDa	10
Ras GTPase-activating protein 1 OS=Homo sapiens OX=9606 GN=RASA1 PE=1 SV=1	RASA1_HUMAN	116 kDa	8
Ena/VASP-like protein OS=Homo sapiens OX=9606 GN=EVL PE=1 SV=2	EVL_HUMAN	45 kDa	8
Neuronal tyrosine-phosphorylated phosphoinositide-3-kinase adapter 2 OS=Homo sapiens OX=9606 GN=NYAP2 PE=1 SV=3	NYAP2_HUMAN	71 kDa	8
CCR4-NOT transcription complex subunit 4 OS=Homo sapiens OX=9606 GN=CNOT4 PE=1 SV=3	CNOT4_HUMAN	64 kDa	8
Suppression of tumorigenicity 5 protein OS=Homo sapiens OX=9606 GN=ST5 PE=1 SV=3	ST5_HUMAN	126 kDa	9
Nuclear fragile X mental retardation-interacting protein 1 OS=Homo sapiens OX=9606 GN=NUFIP1 PE=1 SV=2	NUFP1_HUMAN	56 kDa	10
A-kinase anchor protein 17A OS=Homo sapiens OX=9606 GN=AKAP17A PE=1 SV=2	AK17A_HUMAN	81 kDa	6
RNA-binding protein MEX3D OS=Homo sapiens OX=9606 GN=MEX3D PE=1 SV=3	MEX3D_HUMAN	65 kDa	7
Activated CDC42 kinase 1 OS=Homo sapiens OX=9606 GN=TNK2 PE=1 SV=3	ACK1_HUMAN	115 kDa	10
Histone-lysine N-methyltransferase EHMT1 OS=Homo sapiens OX=9606 GN=EHMT1 PE=1 SV=4	EHMT1_HUMAN	141 kDa	9
Histone deacetylase 7 OS=Homo sapiens OX=9606 GN=HDAC7 PE=1 SV=2	HDAC7_HUMAN	103 kDa	8
WASP homolog-associated protein with actin, membranes and microtubules OS=Homo sapiens OX=9606 GN=WHAMM PE=1 SV=2	WHAMM_HUMAN	91 kDa	6
DNA repair protein REV1 OS=Homo sapiens OX=9606 GN=REV1 PE=1 SV=1	REV1_HUMAN	138 kDa	7
TBC1 domain family member 23 OS=Homo sapiens OX=9606 GN=TBC1D23 PE=1 SV=3	TBC23_HUMAN	78 kDa	7
POZ-, AT hook-, and zinc finger-containing protein 1 OS=Homo sapiens OX=9606 GN=PATZ1 PE=1 SV=1	PATZ1_HUMAN	74 kDa	8
Connector enhancer of kinase suppressor of ras 3 OS=Homo sapiens OX=9606 GN=CNKSR3 PE=1 SV=1	CNKR3_HUMAN	62 kDa	8
Choline kinase alpha OS=Homo sapiens OX=9606 GN=CHKA PE=1 SV=3	CHKA_HUMAN	52 kDa	10
Pleckstrin homology domain-containing family G member 2 OS=Homo sapiens OX=9606 GN=PLEKHG2 PE=1 SV=3	PKHG2_HUMAN	148 kDa	9
Transducin beta-like protein 3 OS=Homo sapiens OX=9606 GN=TBL3 PE=1 SV=2	TBL3_HUMAN	89 kDa	8
HAUS augmin-like complex subunit 8 OS=Homo sapiens OX=9606 GN=HAUS8 PE=1 SV=3	HAUS8_HUMAN	45 kDa	6
Coiled-coil and C2 domain-containing protein 2A OS=Homo sapiens OX=9606 GN=CC2D2A PE=1 SV=3	C2D2A_HUMAN	186 kDa	8
Transcription factor E2F1 OS=Homo sapiens OX=9606 GN=E2F1 PE=1 SV=1	E2F1_HUMAN	47 kDa	8
Serine/threonine-protein kinase TBK1 OS=Homo sapiens OX=9606 GN=TBK1 PE=1 SV=1	TBK1_HUMAN	84 kDa	7
Probable ribonuclease ZC3H12C OS=Homo sapiens OX=9606 GN=ZC3H12C PE=1 SV=2	ZC12C_HUMAN	99 kDa	7
Forkhead box protein O1 OS=Homo sapiens OX=9606 GN=FOXO1 PE=1 SV=2	FOXO1_HUMAN	70 kDa	6
Disintegrin and metalloproteinase domain-containing protein 15 OS=Homo sapiens OX=9606 GN=ADAM15 PE=1 SV=4	ADA15_HUMAN	93 kDa	6
Cyclic AMP-dependent transcription factor ATF-6 alpha OS=Homo sapiens OX=9606 GN=ATF6 PE=1 SV=3	ATF6A_HUMAN	75 kDa	5
Transcription factor 12 OS=Homo sapiens OX=9606 GN=TCF12 PE=1 SV=1	HTF4_HUMAN	73 kDa	6
Period circadian protein homolog 1 OS=Homo sapiens OX=9606 GN=PER1 PE=1 SV=2	PER1_HUMAN	136 kDa	6
Storkhead-box protein 2 OS=Homo sapiens OX=9606 GN=STOX2 PE=2 SV=2	STOX2_HUMAN	103 kDa	6
Cell division cycle 7-related protein kinase OS=Homo sapiens OX=9606 GN=CDC7 PE=1 SV=1	CDC7_HUMAN	64 kDa	7
Microtubule-associated protein 1S OS=Homo sapiens OX=9606 GN=MAP1S PE=1 SV=2	MAP1S_HUMAN	112 kDa	6
MLX-interacting protein OS=Homo sapiens OX=9606 GN=MLXIP PE=1 SV=2	MLXIP_HUMAN	101 kDa	6
Nck-associated protein 5-like OS=Homo sapiens OX=9606 GN=NCKAP5L PE=1 SV=2	NCK5L_HUMAN	139 kDa	5
NFATC2-interacting protein OS=Homo sapiens OX=9606 GN=NFATC2IP PE=1 SV=1	NF2IP_HUMAN	46 kDa	5
Tetratricopeptide repeat protein 13 OS=Homo sapiens OX=9606 GN=TTC13 PE=2 SV=3	TTC13_HUMAN	97 kDa	6
Mannose-1-phosphate guanyltransferase alpha OS=Homo sapiens OX=9606 GN=GMPPA PE=1 SV=1	GMPPA_HUMAN	46 kDa	5
Glycerol-3-phosphate acyltransferase 1, mitochondrial OS=Homo sapiens OX=9606 GN=GPAM PE=1 SV=3	GPAT1_HUMAN	94 kDa	5
Kinetochore scaffold 1 OS=Homo sapiens OX=9606 GN=KNL1 PE=1 SV=3	KNL1_HUMAN	265 kDa	6
DNA repair and recombination protein RAD54-like OS=Homo sapiens OX=9606 GN=RAD54L PE=1 SV=2	RAD54_HUMAN	84 kDa	5
Transcriptional-regulating factor 1 OS=Homo sapiens OX=9606 GN=TRERF1 PE=1 SV=1	TREF1_HUMAN	132 kDa	5
DnaJ homolog subfamily C member 16 OS=Homo sapiens OX=9606 GN=DNAJC16 PE=2 SV=3	DJC16_HUMAN	91 kDa	5
Zinc finger protein GLI2 OS=Homo sapiens OX=9606 GN=GLI2 PE=1 SV=4	GLI2_HUMAN	168 kDa	5
Lysine-specific demethylase 6B OS=Homo sapiens OX=9606 GN=KDM6B PE=1 SV=4	KDM6B_HUMAN	177 kDa	5
Dual specificity mitogen-activated protein kinase kinase 7 OS=Homo sapiens OX=9606 GN=MAP2K7 PE=1 SV=2	MP2K7_HUMAN	47 kDa	5
